# Supplementary material for: 5-Amino-7-(3-chloro­phen­yl)-3,7-di­hydro-2H-thieno[3,2-b]pyran-6-carbo­nitrile 1,1-dioxide
Source: Acta Crystallogr Sect E Struct Rep Online. 2010 Jan 9;66(Pt 2):o282. doi: 10.1107/S1600536809055202 (PMC2979823; doi:10.1107/S1600536809055202)
Supplement: Supplementary file 1 [file e-66-0o282-sup1.cif]

##############################################################################
###                                                                        ###
###        Electronic paper (Acta Crystallographica Section E)             ###
###                                                                        ###
##############################################################################
#                                                                            #
# This CIF contains the data in a paper accepted for publication in Acta     #
# Crystallographica Section E. It conforms to the requirements of Notes      #
# for Authors for Section E, and has been peer reviewed under the auspices   #
# of the IUCr Commission on Journals.                                        #
#                                                                            #
# Full details of the Crystallographic Information File format               #
# are given in the paper "The Crystallographic Information File (CIF):       #
# a New Standard Archive File for Crystallography" by S. R. Hall, F. H.      #
# Allen and I. D. Brown [Acta Cryst. (1991), A47, 655-685].                  #
#                                                                            #
# The current version of the core CIF dictionary is obtainable from          #
# ftp://ftp.iucr.org/pub/cif_core.dic. The current version number is 2.4.    #
#                                                                            #
# Software is freely available for graphical display of the structure(s) in  #
# this CIF.  For information consult the CIF home page http://www.iucr.org/  #
# cif/home.html                                                              #
#                                                                            #
# This file may be used for bona fide research purposes within the           #
# scientific community so long as proper attribution is given to the journal # 
# article from which it was obtained.                                        #
#                                                                            #
##############################################################################
                                             
data_I
_audit_creation_method     SHELXL-97
_chemical_name_systematic
;
5-Amino-7-(3-chlorophenyl)-3,7-dihydro-2<i>H</i>-thieno[3,2-<i>b</i>]pyran-
6-carbonitrile 1,1-dioxide
;
_chemical_name_common     ?
_chemical_formula_moiety     'C14 H11 Cl N2 O3 S'
_chemical_formula_sum     'C14 H11 Cl N2 O3 S'
_chemical_formula_weight     322.76
_chemical_melting_point     ?
_symmetry_cell_setting     Monoclinic
_symmetry_space_group_name_H-M     'P 21/c'
_symmetry_space_group_name_Hall     '-P 2ybc'
loop_
    _symmetry_equiv_pos_as_xyz
    'x, y, z'
    '-x, y+1/2, -z+1/2'
    '-x, -y, -z'
    'x, -y-1/2, z-1/2'
_cell_length_a     9.5802(19)
_cell_length_b     17.364(4)
_cell_length_c     8.2521(17)
_cell_angle_alpha     90.00
_cell_angle_beta     97.83(3)
_cell_angle_gamma     90.00
_cell_volume     1360.0(5)
_cell_formula_units_Z     4
_cell_measurement_reflns_used     4484
_cell_measurement_theta_min     2.146
_cell_measurement_theta_max     27.892
_cell_measurement_temperature     113(2)
_exptl_crystal_description     'block'
_exptl_crystal_colour     'colorless'
_exptl_crystal_size_max     0.20
_exptl_crystal_size_mid     0.18
_exptl_crystal_size_min     0.12
_exptl_crystal_density_diffrn     1.576
_exptl_crystal_density_meas     ?
_exptl_crystal_density_method     'not measured'
_exptl_crystal_F_000     664
_exptl_absorpt_coefficient_mu     0.445
_exptl_absorpt_correction_type     multi-scan
_exptl_absorpt_process_details     crystalclear
_exptl_absorpt_correction_T_min     0.9162
_exptl_absorpt_correction_T_max     0.9485
_exptl_special_details
;
;
_diffrn_ambient_temperature     113(2)
_diffrn_radiation_type     MoK\a
_diffrn_radiation_wavelength     0.71073
_diffrn_radiation_source     'rotating anode'
_diffrn_radiation_monochromator     confocal
_diffrn_measurement_device_type     'rigaku Saturn CCD area-detector'
_diffrn_measurement_method     '\w and \f scans'
_diffrn_detector_area_resol_mean     7.31
_diffrn_reflns_number     9115
_diffrn_reflns_av_R_equivalents     0.0959
_diffrn_reflns_av_sigmaI/netI     0.1004
_diffrn_reflns_theta_min     2.15
_diffrn_reflns_theta_max     25.01
_diffrn_reflns_theta_full     25.01
_diffrn_measured_fraction_theta_max     1.000
_diffrn_measured_fraction_theta_full     1.000
_diffrn_reflns_limit_h_min     -11
_diffrn_reflns_limit_h_max     11
_diffrn_reflns_limit_k_min     -19
_diffrn_reflns_limit_k_max     20
_diffrn_reflns_limit_l_min     -9
_diffrn_reflns_limit_l_max     9
_diffrn_standards_number     ?
_diffrn_standards_interval_count     ?
_diffrn_standards_interval_time     ?
_diffrn_standards_decay_%     ?
_refine_special_details
;
Refinement of <i>F</i>^2^ against ALL reflections. The weighted <i>R</i>-factor
<i>wR</i> and goodness of fit <i>S</i> are based on <i>F</i>^2^, conventional
<i>R</i>-factors <i>R</i> are based on <i>F</i>, with <i>F</i> set to zero for
negative <i>F</i>^2^. The threshold expression of <i>F</i>^2^ >
\s(<i>F</i>^2^) is used only for calculating <i>R</i>-factors(gt) <i>etc</i>.
and is not relevant to the choice of reflections for refinement.
<i>R</i>-factors based on <i>F</i>^2^ are statistically about twice as large
as those based on <i>F</i>, and <i>R</i>- factors based on ALL data will be
even larger.
;
_reflns_number_total     2393
_reflns_number_gt     1705
_reflns_threshold_expression     I>2\s(I)
_refine_ls_structure_factor_coef     Fsqd
_refine_ls_matrix_type     full
_refine_ls_R_factor_all     0.0614
_refine_ls_R_factor_gt     0.0529
_refine_ls_wR_factor_gt     0.1310
_refine_ls_wR_factor_ref     0.1342
_refine_ls_goodness_of_fit_ref     1.075
_refine_ls_restrained_S_all     1.075
_refine_ls_number_reflns     2393
_refine_ls_number_parameters     191
_refine_ls_number_restraints     0
_refine_ls_hydrogen_treatment     constr
_refine_ls_weighting_scheme     calc
_refine_ls_weighting_details
                 'calc w=1/[\s^2^(Fo^2^)+(0.0583P)^2^] where P=(Fo^2^+2Fc^2^)/3'
_atom_sites_solution_hydrogens     geom
_atom_sites_solution_primary     direct
_atom_sites_solution_secondary     difmap
_refine_ls_shift/su_max     0.000
_refine_ls_shift/su_mean     0.000
_refine_diff_density_max     0.674
_refine_diff_density_min     -0.489
_refine_ls_extinction_method     SHELXL
_refine_ls_extinction_coef     0.491(16)
_refine_ls_extinction_expression
                                  'Fc^*^=kFc[1+0.001xFc^2^\l^3^/sin(2\q)]^-1/4^'
loop_
    _atom_type_symbol
    _atom_type_description
    _atom_type_scat_dispersion_real
    _atom_type_scat_dispersion_imag
    _atom_type_scat_source
    'C' 'C' 0.0033 0.0016
                         'International Tables Vol C Tables 4.2.6.8 and 6.1.1.4'
    'H' 'H' 0.0000 0.0000
                         'International Tables Vol C Tables 4.2.6.8 and 6.1.1.4'
    'N' 'N' 0.0061 0.0033
                         'International Tables Vol C Tables 4.2.6.8 and 6.1.1.4'
    'O' 'O' 0.0106 0.0060
                         'International Tables Vol C Tables 4.2.6.8 and 6.1.1.4'
    'S' 'S' 0.1246 0.1234
                         'International Tables Vol C Tables 4.2.6.8 and 6.1.1.4'
    'Cl' 'Cl' 0.1484 0.1585
                         'International Tables Vol C Tables 4.2.6.8 and 6.1.1.4'
_computing_data_collection     'CrystalClear (Rigaku/MSC, 2005)'
_computing_cell_refinement     'CrystalClear (Rigaku/MSC, 2005)'
_computing_data_reduction     'CrystalClear (Rigaku/MSC, 2005)'
_computing_structure_solution     'SHELXS-97 (Sheldrick, 2008)'
_computing_structure_refinement     'SHELXL-97 (Sheldrick, 2008)'
_computing_molecular_graphics     'SHELXTL (Sheldrick, 2008)'
_computing_publication_material     'SHELXTL (Sheldrick, 2008)'
loop_
    _atom_site_type_symbol
    _atom_site_label
    _atom_site_fract_x
    _atom_site_fract_y
    _atom_site_fract_z
    _atom_site_U_iso_or_equiv
    _atom_site_adp_type
    _atom_site_calc_flag
    _atom_site_refinement_flags
    _atom_site_occupancy
    _atom_site_disorder_assembly
    _atom_site_disorder_group
    S S1 -0.01194(8) 0.13574(4) 0.99300(11) 0.0141(3) Uani d . 1 . .
    Cl Cl1 0.69314(8) 0.15345(5) 1.25118(11) 0.0240(3) Uani d . 1 . .
    O O1 -0.0062(2) 0.07472(12) 1.1133(3) 0.0189(6) Uani d . 1 . .
    O O2 0.0250(2) 0.21172(12) 1.0529(3) 0.0220(7) Uani d . 1 . .
    O O3 0.0422(2) 0.09320(11) 0.5466(3) 0.0143(6) Uani d . 1 . .
    N N2 0.2045(3) 0.05206(14) 0.3987(3) 0.0173(7) Uani d . 1 . .
    H H2C 0.2884 0.0361 0.3817 0.021 Uiso calc R 1 . .
    H H2D 0.1367 0.0569 0.3159 0.021 Uiso calc R 1 . .
    N N1 0.5321(3) 0.03147(15) 0.6812(4) 0.0206(7) Uani d . 1 . .
    C C1 -0.1785(3) 0.13702(17) 0.8638(4) 0.0157(8) Uani d . 1 . .
    H H1A -0.2326 0.0898 0.8802 0.019 Uiso calc R 1 . .
    H H1B -0.2346 0.1822 0.8892 0.019 Uiso calc R 1 . .
    C C2 -0.1464(3) 0.14131(16) 0.6882(4) 0.0131(8) Uani d . 1 . .
    H H2A -0.2124 0.1085 0.6155 0.016 Uiso calc R 1 . .
    H H2B -0.1545 0.1950 0.6474 0.016 Uiso calc R 1 . .
    C C3 0.0022(3) 0.11258(17) 0.6944(4) 0.0128(8) Uani d . 1 . .
    C C4 0.1798(3) 0.06909(16) 0.5505(4) 0.0118(7) Uani d . 1 . .
    C C5 0.2722(3) 0.06488(17) 0.6910(4) 0.0119(7) Uani d . 1 . .
    C C6 0.2351(3) 0.08436(16) 0.8608(4) 0.0119(7) Uani d . 1 . .
    H H6 0.2458 0.0370 0.9305 0.014 Uiso calc R 1 . .
    C C7 0.0834(3) 0.10851(16) 0.8370(4) 0.0102(7) Uani d . 1 . .
    C C8 0.4147(3) 0.04538(16) 0.6824(4) 0.0138(8) Uani d . 1 . .
    C C9 0.3344(3) 0.14675(16) 0.9401(4) 0.0126(8) Uani d . 1 . .
    C C10 0.4501(3) 0.12565(18) 1.0523(4) 0.0144(8) Uani d . 1 . .
    H H10 0.4640 0.0733 1.0839 0.017 Uiso calc R 1 . .
    C C11 0.5450(3) 0.18159(19) 1.1175(4) 0.0153(8) Uani d . 1 . .
    C C12 0.5249(3) 0.25793(18) 1.0762(4) 0.0183(8) Uani d . 1 . .
    H H12 0.5893 0.2960 1.1233 0.022 Uiso calc R 1 . .
    C C13 0.4088(3) 0.27859(18) 0.9644(4) 0.0168(8) Uani d . 1 . .
    H H13 0.3941 0.3312 0.9351 0.020 Uiso calc R 1 . .
    C C14 0.3145(3) 0.22355(17) 0.8953(4) 0.0154(8) Uani d . 1 . .
    H H14 0.2365 0.2382 0.8177 0.018 Uiso calc R 1 . .
loop_
    _atom_site_aniso_label
    _atom_site_aniso_U_11
    _atom_site_aniso_U_22
    _atom_site_aniso_U_33
    _atom_site_aniso_U_12
    _atom_site_aniso_U_13
    _atom_site_aniso_U_23
    S1 0.0099(5) 0.0182(5) 0.0140(6) 0.0013(3) 0.0011(4) -0.0018(3)
    Cl1 0.0124(5) 0.0361(6) 0.0215(6) 0.0006(3) -0.0051(4) -0.0020(4)
    O1 0.0173(13) 0.0255(13) 0.0136(15) 0.0041(9) 0.0015(11) 0.0050(10)
    O2 0.0201(13) 0.0191(13) 0.0280(17) -0.0022(9) 0.0073(12) -0.0113(11)
    O3 0.0094(12) 0.0199(13) 0.0136(14) 0.0039(9) 0.0018(10) -0.0007(10)
    N2 0.0100(14) 0.0277(16) 0.0137(18) 0.0025(12) -0.0008(13) -0.0038(13)
    N1 0.0137(16) 0.0291(16) 0.0185(19) 0.0042(12) 0.0008(13) -0.0018(14)
    C1 0.0081(17) 0.0228(18) 0.015(2) 0.0021(12) -0.0006(15) 0.0022(14)
    C2 0.0086(17) 0.0147(17) 0.016(2) 0.0026(12) 0.0004(15) 0.0006(13)
    C3 0.0128(17) 0.0104(16) 0.016(2) 0.0000(12) 0.0048(15) 0.0000(14)
    C4 0.0095(16) 0.0117(16) 0.015(2) 0.0008(12) 0.0035(15) -0.0004(14)
    C5 0.0095(17) 0.0144(16) 0.012(2) 0.0026(12) 0.0027(15) -0.0003(14)
    C6 0.0106(17) 0.0149(16) 0.010(2) 0.0024(12) -0.0004(15) -0.0002(13)
    C7 0.0081(16) 0.0109(15) 0.012(2) -0.0008(12) 0.0028(14) -0.0003(14)
    C8 0.0182(19) 0.0133(17) 0.010(2) -0.0004(13) 0.0006(15) -0.0002(13)
    C9 0.0072(17) 0.0187(17) 0.012(2) 0.0004(12) 0.0027(15) -0.0031(14)
    C10 0.0138(18) 0.0163(17) 0.014(2) 0.0018(13) 0.0032(16) 0.0002(14)
    C11 0.0075(16) 0.0268(19) 0.011(2) 0.0012(13) -0.0009(15) -0.0019(15)
    C12 0.0118(18) 0.0242(19) 0.020(2) -0.0045(13) 0.0059(16) -0.0060(15)
    C13 0.0156(18) 0.0167(17) 0.019(2) -0.0010(13) 0.0070(16) -0.0016(15)
    C14 0.0094(16) 0.0205(18) 0.016(2) 0.0032(13) 0.0017(14) 0.0004(15)
_geom_special_details
;
All e.s.d.'s (except the e.s.d. in the dihedral angle between two l.s. planes)
are estimated using the full covariance matrix. The cell e.s.d.'s are taken
into account individually in the estimation of e.s.d.'s in distances, angles
and torsion angles; correlations between e.s.d.'s in cell parameters are only
used when they are defined by crystal symmetry. An approximate (isotropic)
treatment of cell e.s.d.'s is used for estimating e.s.d.'s involving l.s.
planes.
;
loop_
    _geom_bond_atom_site_label_1
    _geom_bond_atom_site_label_2
    _geom_bond_site_symmetry_2
    _geom_bond_distance
    _geom_bond_publ_flag
    S1 O2 . 1.436(2) ?
    S1 O1 . 1.448(2) ?
    S1 C7 . 1.742(3) ?
    S1 C1 . 1.794(3) ?
    Cl1 C11 . 1.745(3) ?
    O3 C3 . 1.369(4) ?
    O3 C4 . 1.379(4) ?
    N2 C4 . 1.339(4) ?
    N2 H2C . 0.8800 ?
    N2 H2D . 0.8800 ?
    N1 C8 . 1.152(4) ?
    C1 C2 . 1.523(5) ?
    C1 H1A . 0.9900 ?
    C1 H1B . 0.9900 ?
    C2 C3 . 1.503(4) ?
    C2 H2A . 0.9900 ?
    C2 H2B . 0.9900 ?
    C3 C7 . 1.322(5) ?
    C4 C5 . 1.361(5) ?
    C5 C8 . 1.418(4) ?
    C5 C6 . 1.529(4) ?
    C6 C7 . 1.499(4) ?
    C6 C9 . 1.529(4) ?
    C6 H6 . 1.0000 ?
    C9 C14 . 1.390(4) ?
    C9 C10 . 1.393(5) ?
    C10 C11 . 1.388(4) ?
    C10 H10 . 0.9500 ?
    C11 C12 . 1.376(4) ?
    C12 C13 . 1.392(5) ?
    C12 H12 . 0.9500 ?
    C13 C14 . 1.383(4) ?
    C13 H13 . 0.9500 ?
    C14 H14 . 0.9500 ?
loop_
    _geom_angle_atom_site_label_1
    _geom_angle_atom_site_label_2
    _geom_angle_atom_site_label_3
    _geom_angle_site_symmetry_1
    _geom_angle_site_symmetry_3
    _geom_angle
    _geom_angle_publ_flag
    O2 S1 O1 . . 116.86(15) ?
    O2 S1 C7 . . 111.96(13) ?
    O1 S1 C7 . . 109.44(13) ?
    O2 S1 C1 . . 110.54(14) ?
    O1 S1 C1 . . 111.37(14) ?
    C7 S1 C1 . . 94.45(15) ?
    C3 O3 C4 . . 115.9(3) ?
    C4 N2 H2C . . 120.0 ?
    C4 N2 H2D . . 120.0 ?
    H2C N2 H2D . . 120.0 ?
    C2 C1 S1 . . 106.7(2) ?
    C2 C1 H1A . . 110.4 ?
    S1 C1 H1A . . 110.4 ?
    C2 C1 H1B . . 110.4 ?
    S1 C1 H1B . . 110.4 ?
    H1A C1 H1B . . 108.6 ?
    C3 C2 C1 . . 105.3(3) ?
    C3 C2 H2A . . 110.7 ?
    C1 C2 H2A . . 110.7 ?
    C3 C2 H2B . . 110.7 ?
    C1 C2 H2B . . 110.7 ?
    H2A C2 H2B . . 108.8 ?
    C7 C3 O3 . . 125.3(3) ?
    C7 C3 C2 . . 119.2(3) ?
    O3 C3 C2 . . 115.5(3) ?
    N2 C4 C5 . . 127.5(3) ?
    N2 C4 O3 . . 109.6(3) ?
    C5 C4 O3 . . 123.0(3) ?
    C4 C5 C8 . . 119.2(3) ?
    C4 C5 C6 . . 124.3(3) ?
    C8 C5 C6 . . 116.4(3) ?
    C7 C6 C9 . . 113.2(2) ?
    C7 C6 C5 . . 106.5(3) ?
    C9 C6 C5 . . 109.9(2) ?
    C7 C6 H6 . . 109.1 ?
    C9 C6 H6 . . 109.1 ?
    C5 C6 H6 . . 109.1 ?
    C3 C7 C6 . . 125.1(3) ?
    C3 C7 S1 . . 109.8(2) ?
    C6 C7 S1 . . 125.1(3) ?
    N1 C8 C5 . . 177.0(4) ?
    C14 C9 C10 . . 119.8(3) ?
    C14 C9 C6 . . 120.7(3) ?
    C10 C9 C6 . . 119.4(3) ?
    C11 C10 C9 . . 119.6(3) ?
    C11 C10 H10 . . 120.2 ?
    C9 C10 H10 . . 120.2 ?
    C12 C11 C10 . . 121.1(3) ?
    C12 C11 Cl1 . . 120.0(3) ?
    C10 C11 Cl1 . . 118.9(2) ?
    C11 C12 C13 . . 119.0(3) ?
    C11 C12 H12 . . 120.5 ?
    C13 C12 H12 . . 120.5 ?
    C14 C13 C12 . . 120.9(3) ?
    C14 C13 H13 . . 119.6 ?
    C12 C13 H13 . . 119.6 ?
    C13 C14 C9 . . 119.7(3) ?
    C13 C14 H14 . . 120.2 ?
    C9 C14 H14 . . 120.2 ?
loop_
    _geom_torsion_atom_site_label_1
    _geom_torsion_atom_site_label_2
    _geom_torsion_atom_site_label_3
    _geom_torsion_atom_site_label_4
    _geom_torsion_site_symmetry_1
    _geom_torsion_site_symmetry_2
    _geom_torsion_site_symmetry_3
    _geom_torsion_site_symmetry_4
    _geom_torsion
    _geom_torsion_publ_flag
    O2 S1 C1 C2 . . . . 97.0(2) ?
    O1 S1 C1 C2 . . . . -131.35(19) ?
    C7 S1 C1 C2 . . . . -18.5(2) ?
    S1 C1 C2 C3 . . . . 21.1(3) ?
    C4 O3 C3 C7 . . . . -1.3(4) ?
    C4 O3 C3 C2 . . . . 178.0(2) ?
    C1 C2 C3 C7 . . . . -16.2(4) ?
    C1 C2 C3 O3 . . . . 164.4(2) ?
    C3 O3 C4 N2 . . . . 180.0(2) ?
    C3 O3 C4 C5 . . . . -0.4(4) ?
    N2 C4 C5 C8 . . . . 4.5(5) ?
    O3 C4 C5 C8 . . . . -175.0(2) ?
    N2 C4 C5 C6 . . . . -179.1(3) ?
    O3 C4 C5 C6 . . . . 1.4(5) ?
    C4 C5 C6 C7 . . . . -0.6(4) ?
    C8 C5 C6 C7 . . . . 175.8(3) ?
    C4 C5 C6 C9 . . . . -123.5(3) ?
    C8 C5 C6 C9 . . . . 52.9(3) ?
    O3 C3 C7 C6 . . . . 2.1(5) ?
    C2 C3 C7 C6 . . . . -177.2(3) ?
    O3 C3 C7 S1 . . . . -178.1(2) ?
    C2 C3 C7 S1 . . . . 2.6(4) ?
    C9 C6 C7 C3 . . . . 119.8(4) ?
    C5 C6 C7 C3 . . . . -1.0(4) ?
    C9 C6 C7 S1 . . . . -60.0(3) ?
    C5 C6 C7 S1 . . . . 179.2(2) ?
    O2 S1 C7 C3 . . . . -104.5(2) ?
    O1 S1 C7 C3 . . . . 124.3(2) ?
    C1 S1 C7 C3 . . . . 9.8(2) ?
    O2 S1 C7 C6 . . . . 75.3(3) ?
    O1 S1 C7 C6 . . . . -55.9(3) ?
    C1 S1 C7 C6 . . . . -170.4(3) ?
    C4 C5 C8 N1 . . . . 149(7) ?
    C6 C5 C8 N1 . . . . -28(7) ?
    C7 C6 C9 C14 . . . . -40.6(4) ?
    C5 C6 C9 C14 . . . . 78.3(3) ?
    C7 C6 C9 C10 . . . . 142.6(3) ?
    C5 C6 C9 C10 . . . . -98.5(3) ?
    C14 C9 C10 C11 . . . . -0.4(5) ?
    C6 C9 C10 C11 . . . . 176.3(3) ?
    C9 C10 C11 C12 . . . . 1.6(5) ?
    C9 C10 C11 Cl1 . . . . -177.3(2) ?
    C10 C11 C12 C13 . . . . -1.4(5) ?
    Cl1 C11 C12 C13 . . . . 177.5(2) ?
    C11 C12 C13 C14 . . . . 0.1(5) ?
    C12 C13 C14 C9 . . . . 1.1(5) ?
    C10 C9 C14 C13 . . . . -0.9(4) ?
    C6 C9 C14 C13 . . . . -177.6(3) ?
loop_
    _geom_hbond_atom_site_label_D
    _geom_hbond_atom_site_label_H
    _geom_hbond_atom_site_label_A
    _geom_hbond_site_symmetry_A
    _geom_hbond_distance_DH
    _geom_hbond_distance_HA
    _geom_hbond_distance_DA
    _geom_hbond_angle_DHA
    N2 H2C N1 3_656 0.88 2.20 3.060(4) 165.0
    N2 H2D O1 1_554 0.88 2.04 2.912(4) 174.1
data_New_Global_Publ_Block
_journal_date_recd_electronic     2009-12-15
_journal_date_accepted     2009-12-23
_journal_name_full     'Acta Crystallographica, Section E'
_journal_year     2010
_journal_volume     66
_journal_issue      2
_journal_page_first     o282
_journal_page_last     o282
_journal_paper_category     QO
_journal_coeditor_code     HG2619
_publ_contact_author_name     'Chang-Sheng Yao'
_publ_contact_author_address
;
School of Chemistry and Chemical Engineering
Xuzhou Normal University
Xuzhou 221116
People's Republic of China
KeyLaboratory of Biotechnology for Medicinal Plants
Xuzhou Normal University
Xuzhou 221116
People's Republic of China
;
_publ_contact_author_email     'chshengyaonk@mail.nankai.edu.cn'
_publ_contact_author_fax     '+86-516-83403164'
_publ_contact_author_phone     '+86-516-83403165'
_publ_section_title
;
5-Amino-7-(3-chlorophenyl)-3,7-dihydro-2<i>H</i>-thieno[3,2-<i>b</i>]pyran-\
6-carbonitrile 1,1-dioxide
;
_publ_section_title_footnote     .
loop_
    _publ_author_name
    _publ_author_footnote
    _publ_author_address
    'Shen, Shi-De' .
;
Xuzhou Institute of Architectural Technology
Xuzhou 221116
People's Republic of China
;
    'Feng, Xiao-Dong' .
;
School of Chemistry and Chemical Engineering
Xuzhou Normal University
Xuzhou 221116
People's Republic of China
Key Laboratory of Biotechnology for Medicinal Plants
Xuzhou Normal University
Xuzhou 221116
People's Republic of China
;
    'Yang, Wei-Hua' .
;
School of Chemistry and Chemical Engineering
Xuzhou Normal University
Xuzhou 221116
People's Republic of China
;
    'Wang, Cui-Hua' .
;
School of Chemistry and Chemical Engineering
Xuzhou Normal University
Xuzhou 221116
People's Republic of China
Key Laboratory of Biotechnology for Medicinal Plants
Xuzhou Normal University
Xuzhou 221116
People's Republic of China
;
    'Yao, Chang-Sheng' .
;
School of Chemistry and Chemical Engineering
Xuzhou Normal University
Xuzhou 221116
People's Republic of China
Key Laboratory of Biotechnology for Medicinal Plants
Xuzhou Normal University
Xuzhou 221116
People's Republic of China
;
_publ_section_synopsis     .
