# Supplementary material for: 5-Amino-7-(3-chloro­phen­yl)-3,7-di­hydro-2H-thieno[3,2-b]pyran-6-carbo­nitrile 1,1-dioxide
Source: Acta Crystallogr Sect E Struct Rep Online. 2010 Jan 9;66(Pt 2):o282. doi: 10.1107/S1600536809055202 (PMC2979823; doi:10.1107/S1600536809055202)
Supplement: Supplementary file 2 [file e-66-0o282-Isup2.hkl]

# 
# h,k,l, Fc-squared, Fo-squared, sigma(Fo-squared) and status flag 
# 
data_I
_shelx_title ' R91029E1 in P2(1)/c' 
_shelx_refln_list_code          4 
_shelx_F_calc_maximum      151.82 
_exptl_crystal_F_000       664.00 
_reflns_d_resolution_high  0.8406 
 
loop_ 
 _symmetry_equiv_pos_as_xyz 
 'x, y, z' 
 '-x, y+1/2, -z+1/2' 
 '-x, -y, -z' 
 'x, -y-1/2, z-1/2' 
 
_cell_length_a     9.5802 
_cell_length_b    17.3643 
_cell_length_c     8.2521 
_cell_angle_alpha  90.000 
_cell_angle_beta   97.828 
_cell_angle_gamma  90.000 
 
_shelx_F_squared_multiplier     1.000 
 
loop_ 
 _refln_index_h 
 _refln_index_k 
 _refln_index_l 
 _refln_F_squared_calc 
 _refln_F_squared_meas 
 _refln_F_squared_sigma 
 _refln_observed_status 
   1   0   0     3246.39     2668.86    109.17 o 
   2   0   0     6840.21     7053.60    195.45 o 
   3   0   0     7714.40     7161.10    276.26 o 
   4   0   0    16229.50    18100.74   1177.41 o 
   5   0   0     2422.57     1771.55    156.30 o 
   6   0   0     6384.46     6218.64    775.77 o 
   7   0   0     4614.68     4288.14    206.80 o 
   8   0   0      408.26      421.86     60.73 o 
   9   0   0     1341.43     1500.30    179.23 o 
  10   0   0     1325.68     1605.18    116.92 o 
  11   0   0      105.08       63.82    106.60 o 
   1   1   0      139.56      104.09      9.92 o 
   2   1   0       75.24       68.57      3.56 o 
   3   1   0      648.73      571.41     73.60 o 
   4   1   0      132.36      189.72      6.32 o 
   5   1   0      376.73      438.68     31.45 o 
   6   1   0     1991.55     1614.43     93.46 o 
   7   1   0      942.79      945.61     55.08 o 
   8   1   0       33.07       23.55     21.30 o 
   9   1   0       56.02       49.45     30.96 o 
  10   1   0       23.04        8.75     18.74 o 
  11   1   0      613.64      640.62     87.60 o 
   0   2   0       65.60       32.97      8.38 o 
   1   2   0     1715.89     1451.56     50.07 o 
   2   2   0      477.73      418.54     43.90 o 
   3   2   0     2105.57     1467.40     44.08 o 
   4   2   0      337.01      428.84     15.36 o 
   5   2   0      802.89      856.43     49.16 o 
   6   2   0      465.28      519.74     15.49 o 
   7   2   0      253.95      243.46     14.61 o 
   8   2   0       92.00       93.33     17.39 o 
   9   2   0       31.42       27.81     19.61 o 
  10   2   0       27.28       26.11     31.33 o 
  11   2   0      219.94      197.12     26.70 o 
   1   3   0     2573.68     2056.03     37.33 o 
   2   3   0      672.43      632.99     67.93 o 
   3   3   0        0.24        0.03      3.10 o 
   4   3   0     1049.12      928.40     71.89 o 
   5   3   0     1221.73     1350.07    135.30 o 
   6   3   0       23.12       29.85      5.38 o 
   7   3   0      185.84      174.05      7.34 o 
   8   3   0      746.03      761.59     78.36 o 
   9   3   0       10.33        5.28      8.43 o 
  10   3   0      567.26      526.56     81.62 o 
  11   3   0      265.43      296.07     42.50 o 
   0   4   0    23048.67    34417.41    395.18 o 
   1   4   0    15828.26    21392.49    463.98 o 
   2   4   0      126.91      107.80      5.54 o 
   3   4   0     5918.60     5306.39     99.40 o 
   4   4   0     1065.72     1133.93     94.77 o 
   5   4   0      334.28      345.44     17.79 o 
   6   4   0     2569.10     2120.36     98.17 o 
   7   4   0     1512.38     1576.71    105.79 o 
   8   4   0        1.54        1.44      3.56 o 
   9   4   0      667.58      768.49     99.57 o 
  10   4   0      222.48      236.89     47.77 o 
  11   4   0      278.34      237.46     38.64 o 
   1   5   0    20752.35    28948.28    482.91 o 
   2   5   0      306.36      345.59     10.00 o 
   3   5   0     1856.69     1539.15     54.93 o 
   4   5   0      253.11      194.63     10.71 o 
   5   5   0        9.22        8.39      5.52 o 
   6   5   0       65.23       70.32      8.08 o 
   7   5   0      781.51      802.54     40.94 o 
   8   5   0     3010.01     3108.41    201.12 o 
   9   5   0      848.38      880.26    111.45 o 
  10   5   0      681.17      653.72     82.52 o 
   0   6   0     1428.88     1259.93     71.35 o 
   1   6   0     3036.78     2561.00     89.66 o 
   2   6   0      899.46     1027.69     31.60 o 
   3   6   0      210.27      183.91      8.79 o 
   4   6   0     1151.67     1190.25     88.74 o 
   5   6   0     1689.52     1868.17    125.99 o 
   6   6   0      788.91      872.55     43.68 o 
   7   6   0      529.73      515.81     31.36 o 
   8   6   0      376.87      396.71     20.68 o 
   9   6   0      134.16      112.80     28.84 o 
  10   6   0       39.76       58.14     56.68 o 
   1   7   0      281.20      328.10     12.00 o 
   2   7   0      125.58      114.67      6.96 o 
   3   7   0      612.45      644.34     26.97 o 
   4   7   0      801.19      882.57     40.02 o 
   5   7   0      574.75      622.15     25.21 o 
   6   7   0      668.17      714.66     41.53 o 
   7   7   0      274.61      278.83     18.85 o 
   8   7   0      153.09      127.64     17.86 o 
   9   7   0       15.29        9.28     14.27 o 
  10   7   0        2.72        3.81     11.10 o 
   0   8   0      280.30      287.89     15.54 o 
   1   8   0      381.39      366.22     11.90 o 
   2   8   0     2118.74     1843.38    164.32 o 
   3   8   0      635.24      700.87     31.96 o 
   4   8   0       11.78        5.79      5.21 o 
   5   8   0       58.08       68.33     12.03 o 
   6   8   0     1139.14     1270.93     65.40 o 
   7   8   0      199.96      219.44     27.35 o 
   8   8   0      113.88      101.06     21.29 o 
   9   8   0      269.39      237.53     44.76 o 
  10   8   0       78.28       78.20     31.45 o 
   1   9   0     2229.46     2100.88    161.82 o 
   2   9   0     1088.39     1258.31     51.42 o 
   3   9   0        9.50       12.75      6.46 o 
   4   9   0      522.02      558.34     21.10 o 
   5   9   0      297.45      304.34     22.36 o 
   6   9   0       25.38       18.34     11.49 o 
   7   9   0     1479.24     1548.97    100.75 o 
   8   9   0      843.51      812.89     75.59 o 
   9   9   0      263.46      226.74     46.02 o 
  10   9   0        7.39        7.38      8.44 o 
   0  10   0     4157.79     3646.56    182.05 o 
   1  10   0     1254.91     1547.97     75.93 o 
   2  10   0     1734.11     1772.17    101.98 o 
   3  10   0       11.53        6.21      4.71 o 
   4  10   0       10.42        9.18      5.56 o 
   5  10   0      120.72      119.20     14.39 o 
   6  10   0     1692.96     1911.39     91.25 o 
   7  10   0      743.65      710.22     46.75 o 
   8  10   0      198.58      192.35     26.31 o 
   9  10   0       62.57       42.01     35.89 o 
   1  11   0       61.43       44.16     13.63 o 
   2  11   0      114.15      102.70     11.49 o 
   3  11   0      459.36      451.00     26.64 o 
   4  11   0     1465.68     1651.56     75.15 o 
   5  11   0       65.77       53.00     30.62 o 
   6  11   0      282.17      278.27     35.67 o 
   7  11   0      298.15      303.24     38.96 o 
   8  11   0       88.06       93.40     19.69 o 
   9  11   0      152.87      147.20     29.94 o 
   0  12   0      719.83      707.44     52.56 o 
   1  12   0      201.00      225.15     21.06 o 
   2  12   0     1445.15     1659.33     83.05 o 
   3  12   0        4.47        7.89      7.96 o 
   4  12   0        3.82        2.07      4.74 o 
   5  12   0     1318.34     1463.66     66.53 o 
   6  12   0       51.31       32.15     18.19 o 
   7  12   0      347.49      357.47     31.90 o 
   8  12   0       58.65       49.44     21.49 o 
   9  12   0      135.22      121.19    103.49 o 
   1  13   0      140.10      126.02     11.67 o 
   2  13   0     1145.94     1243.51     77.17 o 
   3  13   0        7.32        7.93      5.89 o 
   4  13   0      556.88      590.74     33.57 o 
   5  13   0       48.95       37.75     20.63 o 
   6  13   0      514.30      501.09     48.29 o 
   7  13   0        1.43        1.14      7.13 o 
   8  13   0      374.16      341.71     54.02 o 
   0  14   0     2783.93     3086.72    699.06 o 
   1  14   0     1265.19     1343.55     82.66 o 
   2  14   0      275.08      242.39     19.46 o 
   3  14   0     1830.43     2009.13     90.02 o 
   4  14   0      212.92      197.87     29.67 o 
   5  14   0      470.56      436.08     37.52 o 
   6  14   0     1822.94     2142.44     99.82 o 
   7  14   0     1130.29     1227.68    115.58 o 
   8  14   0       23.88       17.99     21.33 o 
   1  15   0      148.18      148.77     21.54 o 
   2  15   0       13.66        8.58      9.05 o 
   3  15   0       36.20       35.28     19.24 o 
   4  15   0       15.69       17.35     11.00 o 
   5  15   0      109.09      111.16     25.79 o 
   6  15   0      200.40      195.71     39.06 o 
   7  15   0        0.07        3.38      7.06 o 
   0  16   0      115.72      121.66     26.39 o 
   1  16   0      117.28      147.69     22.73 o 
   2  16   0      214.54      204.92     29.11 o 
   3  16   0      699.87      674.58     48.71 o 
   4  16   0      146.86      146.84     30.92 o 
   5  16   0      572.49      612.38     80.64 o 
   6  16   0       10.93        8.64      8.76 o 
   7  16   0       23.59       20.20     13.82 o 
   1  17   0       29.51       15.79      9.52 o 
   2  17   0       85.21       84.99     12.90 o 
   3  17   0      847.02      859.96     70.45 o 
   4  17   0        0.96        3.56      7.68 o 
   5  17   0      129.90      141.52     22.25 o 
   6  17   0      401.21      437.02     46.11 o 
   0  18   0      256.93      237.71     46.52 o 
   1  18   0      218.47      255.91     46.93 o 
   2  18   0      242.75      275.63     41.43 o 
   3  18   0        0.96       -0.24      9.72 o 
   4  18   0      360.15      331.03     44.10 o 
   5  18   0      151.16      156.57     25.26 o 
   1  19   0      357.00      329.93     42.51 o 
   2  19   0        0.21        3.00      8.98 o 
   3  19   0        0.42        2.98      8.02 o 
   4  19   0       21.02       16.05     18.64 o 
   0  20   0        0.03        5.99     13.54 o 
   1  20   0        1.36       -1.03     17.89 o 
   2  20   0      175.52      227.44     41.71 o 
 -11   1   1      280.99      264.05     45.91 o 
 -10   1   1       12.80       16.63     19.83 o 
  -9   1   1     3016.08     4247.52    188.12 o 
  -8   1   1      111.48      114.57     35.13 o 
  -7   1   1      768.19      892.77     75.16 o 
  -6   1   1      876.14     1046.78     57.92 o 
  -5   1   1       22.68       69.13     16.74 o 
  -4   1   1      793.18     1056.64     56.09 o 
  -3   1   1     4975.03     4445.07    126.64 o 
  -2   1   1     8672.23     9829.17    134.66 o 
  -1   1   1      467.81      382.80     29.43 o 
   0   1   1      814.89      586.06     27.51 o 
   1   1   1     5508.10     5701.99     95.79 o 
   2   1   1       54.13       63.63      5.52 o 
   3   1   1     1726.43     1272.48     50.50 o 
   4   1   1     8819.18     9158.75    198.34 o 
   5   1   1      626.46      704.16     33.54 o 
   6   1   1      151.11      167.35     10.57 o 
   7   1   1      270.05      285.46     20.68 o 
   8   1   1     1358.27     1558.74    112.52 o 
   9   1   1      162.58      163.34     44.22 o 
  10   1   1      260.88      257.87     54.57 o 
  11   1   1      231.69      198.56     37.26 o 
 -11   2   1      128.67      123.34     26.53 o 
 -10   2   1      637.74      696.80     69.58 o 
  -9   2   1      330.79      327.92     51.18 o 
  -8   2   1      149.94      120.93     25.78 o 
  -7   2   1     1324.63     1606.37    109.81 o 
  -6   2   1     3289.49     2607.97    149.19 o 
  -5   2   1      106.33       92.79      8.61 o 
  -4   2   1        2.88        1.33      2.06 o 
  -3   2   1     3042.52     2349.07     96.13 o 
  -2   2   1      922.19      671.12     38.75 o 
  -1   2   1     2089.93     1591.95     32.01 o 
   0   2   1     2115.53     1628.53     54.42 o 
   1   2   1     4565.96     3925.46     69.65 o 
   2   2   1     2210.49     1681.98     38.04 o 
   3   2   1     1610.39     1212.27     44.85 o 
   4   2   1      276.44      372.18     15.13 o 
   5   2   1     2472.40     1892.19    175.36 o 
   6   2   1      507.63      541.08     31.60 o 
   7   2   1       75.28       67.33      8.64 o 
   8   2   1     3902.75     3049.79    312.11 o 
   9   2   1       10.49        4.01     18.67 o 
  10   2   1      214.23      183.94     51.65 o 
  11   2   1     1344.04     1499.17    114.14 o 
 -11   3   1       18.20       14.51     17.00 o 
 -10   3   1        6.14        7.89     12.47 o 
  -9   3   1     2720.42     3515.36    222.61 o 
  -8   3   1      389.67      363.29     40.18 o 
  -7   3   1      239.39      250.83     21.15 o 
  -6   3   1     5440.63     4711.00    248.89 o 
  -5   3   1      318.64      316.09     15.72 o 
  -4   3   1       43.87       49.57      4.73 o 
  -3   3   1     2552.56     1840.52     66.47 o 
  -2   3   1     9065.85     9696.55    311.42 o 
  -1   3   1      139.61      139.15      7.01 o 
   0   3   1    16143.66    22116.11    726.52 o 
   1   3   1     3761.79     2829.60    111.42 o 
   2   3   1      205.56      271.02     12.07 o 
   3   3   1       75.87       68.72      5.62 o 
   4   3   1     9598.89     9281.62    174.98 o 
   5   3   1      978.45     1185.26     54.08 o 
   6   3   1        3.10        9.72      6.31 o 
   7   3   1     2319.06     3136.63    183.33 o 
   8   3   1      465.90      431.82     38.85 o 
   9   3   1       23.37       18.15      9.44 o 
  10   3   1      196.64      169.17     40.64 o 
 -11   4   1       53.08       44.82     43.28 o 
 -10   4   1        3.06        2.62     13.44 o 
  -9   4   1        0.51        0.18     12.08 o 
  -8   4   1      984.93      953.43     68.59 o 
  -7   4   1      142.58      163.11     12.96 o 
  -6   4   1     1819.43     1430.76    134.23 o 
  -5   4   1      443.92      404.44     19.16 o 
  -4   4   1       11.30        8.09      4.09 o 
  -3   4   1      830.10      629.31     62.90 o 
  -2   4   1     1159.87      934.89     71.57 o 
  -1   4   1     7967.35     8243.86    163.42 o 
   0   4   1     6114.16     6038.52     90.78 o 
   1   4   1       67.94       64.61      4.87 o 
   2   4   1      557.68      571.68     29.07 o 
   3   4   1      168.62      152.32      7.70 o 
   4   4   1     1915.32     1934.43    165.51 o 
   5   4   1     1231.50     1343.60     67.04 o 
   6   4   1       25.69       35.38      6.89 o 
   7   4   1     1491.42     1787.48    102.18 o 
   8   4   1       10.23        5.58      5.61 o 
   9   4   1       77.83       80.53     71.91 o 
  10   4   1       73.96       67.73     77.93 o 
 -11   5   1       90.98       81.44     35.91 o 
 -10   5   1      318.04      254.87     48.40 o 
  -9   5   1       52.96       31.95     24.84 o 
  -8   5   1      345.08      273.19     34.74 o 
  -7   5   1      286.23      320.81     20.36 o 
  -6   5   1      479.42      545.90     32.52 o 
  -5   5   1      116.27      122.30      9.25 o 
  -4   5   1      244.87      283.76     14.59 o 
  -3   5   1      536.55      609.94     16.04 o 
  -2   5   1       55.23       57.52      3.60 o 
  -1   5   1     1587.59     1221.60    102.76 o 
   0   5   1       92.57       86.28      4.81 o 
   1   5   1      404.54      475.00     17.98 o 
   2   5   1      929.24      947.22     40.10 o 
   3   5   1        1.63        4.24      4.64 o 
   4   5   1      138.15      145.85     12.96 o 
   5   5   1     1094.82     1419.83     48.47 o 
   6   5   1       59.51       58.84     16.58 o 
   7   5   1        0.03        1.65      3.47 o 
   8   5   1      296.77      293.50     35.05 o 
   9   5   1      513.91      499.40     68.96 o 
  10   5   1       92.80       82.60     68.44 o 
 -10   6   1      296.01      270.14     39.53 o 
  -9   6   1      510.54      530.66     67.53 o 
  -8   6   1       58.35       53.13     14.70 o 
  -7   6   1     1232.25     1332.97     83.31 o 
  -6   6   1       59.15       55.47      8.99 o 
  -5   6   1      510.73      524.48     18.50 o 
  -4   6   1     2248.39     1976.68     78.97 o 
  -3   6   1       88.73       81.69      5.39 o 
  -2   6   1        0.64        0.33      1.20 o 
  -1   6   1    12158.89    13640.05    193.95 o 
   0   6   1       27.27       31.48      4.37 o 
   1   6   1     3244.00     2679.59    128.13 o 
   2   6   1     1988.64     1683.10     70.40 o 
   3   6   1       90.39      112.19      8.34 o 
   4   6   1     1529.93     1478.09    157.88 o 
   5   6   1     2524.51     2985.21    265.39 o 
   6   6   1      898.90      949.78     50.94 o 
   7   6   1      242.03      211.22     18.99 o 
   8   6   1     1402.35     1548.94     80.56 o 
   9   6   1      968.62     1010.14     95.49 o 
  10   6   1       74.01       73.04     37.67 o 
 -10   7   1        0.02        3.50      8.23 o 
  -9   7   1      701.89      739.65     71.28 o 
  -8   7   1        6.32        4.17      5.64 o 
  -7   7   1       19.35       21.23     14.90 o 
  -6   7   1      690.31      698.58     38.49 o 
  -5   7   1     1676.93     1722.18    118.95 o 
  -4   7   1     1145.25     1322.79     50.78 o 
  -3   7   1        9.44        4.11      2.97 o 
  -2   7   1     2156.09     1664.82     82.38 o 
  -1   7   1        6.63        6.41      4.11 o 
   0   7   1     3846.90     3219.59    117.20 o 
   1   7   1        3.47       35.22      6.09 o 
   2   7   1      325.38      369.93     12.91 o 
   3   7   1       78.32       75.31      7.89 o 
   4   7   1     1623.57     1589.42     83.44 o 
   5   7   1      531.60      521.26     33.92 o 
   6   7   1       40.71       35.38      9.60 o 
   7   7   1      538.22      593.16     35.69 o 
   8   7   1      147.49      125.86     18.16 o 
   9   7   1      397.05      355.82     61.79 o 
  10   7   1      528.52      484.40     68.76 o 
 -10   8   1      688.70      630.90     92.78 o 
  -9   8   1       47.54       47.51     26.57 o 
  -8   8   1      627.42      602.60     42.43 o 
  -7   8   1       15.66       18.61     12.74 o 
  -6   8   1       27.40       25.74     13.11 o 
  -5   8   1      707.23      760.09     39.10 o 
  -4   8   1      198.86      207.73      9.66 o 
  -3   8   1      666.01      646.44     38.30 o 
  -2   8   1     1534.27     1323.12     89.38 o 
  -1   8   1      134.21      128.71      6.92 o 
   0   8   1     1151.07     1224.24     49.38 o 
   1   8   1       22.75       22.07      6.22 o 
   2   8   1     3528.92     2805.04    105.76 o 
   3   8   1     2677.49     2345.05    216.79 o 
   4   8   1      170.90      185.76     13.41 o 
   5   8   1     1998.75     2146.69    152.96 o 
   6   8   1        0.80        0.92      7.55 o 
   7   8   1       16.56        9.89      7.60 o 
   8   8   1      523.90      474.25     45.52 o 
   9   8   1       14.81       10.41     13.02 o 
  10   8   1      225.40      187.51     31.03 o 
 -10   9   1      115.12       83.47     28.46 o 
  -9   9   1        7.69        7.56     12.34 o 
  -8   9   1       69.18       46.27     28.88 o 
  -7   9   1      169.69      135.02     19.27 o 
  -6   9   1      186.52      164.35     18.41 o 
  -5   9   1       66.67       72.55      8.10 o 
  -4   9   1      178.47      180.68     10.44 o 
  -3   9   1      158.46      153.87      8.35 o 
  -2   9   1     2878.14     2595.17    239.15 o 
  -1   9   1     1616.29     1541.70     93.98 o 
   0   9   1      614.39      610.45     26.77 o 
   1   9   1       34.09       25.27     11.40 o 
   2   9   1      345.73      335.45     18.18 o 
   3   9   1       10.61        8.44      7.01 o 
   4   9   1        3.93        7.85      8.42 o 
   5   9   1        0.33        1.39      8.05 o 
   6   9   1      683.59      705.91     40.44 o 
   7   9   1      116.44       88.20     14.37 o 
   8   9   1      705.56      676.60     52.39 o 
   9   9   1      110.03       91.23     81.84 o 
  -9  10   1      124.75       77.39     45.77 o 
  -8  10   1      408.88      381.48     39.96 o 
  -7  10   1     1031.64     1053.08     60.00 o 
  -6  10   1       37.98       32.47     17.26 o 
  -5  10   1       18.54       11.20      7.06 o 
  -4  10   1       11.49        7.70      6.03 o 
  -3  10   1      110.82      108.42      7.69 o 
  -2  10   1      663.08      667.77     25.22 o 
  -1  10   1      335.59      335.04     20.84 o 
   0  10   1     1444.14     1606.56     82.03 o 
   1  10   1      266.31      247.19     12.92 o 
   2  10   1      666.75      726.78     25.90 o 
   3  10   1        8.46        4.86      6.83 o 
   4  10   1       24.02       27.45     16.28 o 
   5  10   1      117.18      116.98     11.97 o 
   6  10   1     1767.44     2000.85     90.58 o 
   7  10   1      143.71      117.50     21.17 o 
   8  10   1       76.37       66.44     20.83 o 
   9  10   1       88.69       70.60     51.46 o 
  -9  11   1      930.31      948.55    159.35 o 
  -8  11   1        4.78        5.31     10.99 o 
  -7  11   1      593.26      590.10     38.51 o 
  -6  11   1     2159.88     2618.24     98.29 o 
  -5  11   1      691.97      723.64     41.24 o 
  -4  11   1        3.98        3.44      3.68 o 
  -3  11   1     4212.65     4597.31    455.08 o 
  -2  11   1     3944.13     4004.01    281.05 o 
  -1  11   1     3039.08     2604.00    236.65 o 
   0  11   1      795.06      836.26     39.59 o 
   1  11   1     2074.99     1964.97     72.46 o 
   2  11   1        5.55        2.24      5.89 o 
   3  11   1     1810.63     1853.83    107.80 o 
   4  11   1     2591.36     3295.15    307.58 o 
   5  11   1       20.01        9.35     10.66 o 
   6  11   1      958.15      888.24     60.60 o 
   7  11   1      119.44      126.76     20.72 o 
   8  11   1      140.09      150.32     22.45 o 
   9  11   1       47.59       36.63     36.57 o 
  -9  12   1        9.06        8.40     21.66 o 
  -8  12   1       56.34       37.11     30.27 o 
  -7  12   1       73.46       54.35     14.25 o 
  -6  12   1      375.49      398.03     28.45 o 
  -5  12   1        9.72        7.75      8.75 o 
  -4  12   1       24.19       33.21     11.07 o 
  -3  12   1      597.55      564.54     32.02 o 
  -2  12   1      666.93      720.80     39.02 o 
  -1  12   1      274.34      257.47     17.62 o 
   0  12   1      338.16      306.17     21.83 o 
   1  12   1        3.70        1.97      3.42 o 
   2  12   1       36.82       37.50     12.27 o 
   3  12   1      741.08      754.70     43.10 o 
   4  12   1      906.74      906.28     57.53 o 
   5  12   1      181.31      167.98     22.49 o 
   6  12   1      149.60      110.22     21.73 o 
   7  12   1       24.30       15.21     12.93 o 
   8  12   1      488.86      432.15     41.92 o 
  -8  13   1       86.42       67.63     55.55 o 
  -7  13   1      398.96      397.17     38.26 o 
  -6  13   1      849.58      868.47     91.92 o 
  -5  13   1       52.28       37.38     16.84 o 
  -4  13   1      162.40      160.16     22.05 o 
  -3  13   1     2789.63     2734.89    158.48 o 
  -2  13   1      196.10      175.06     12.01 o 
  -1  13   1      388.22      400.19     23.47 o 
   0  13   1       38.94       29.82      9.22 o 
   1  13   1     1680.16     1799.07    111.85 o 
   2  13   1      588.60      572.62     39.90 o 
   3  13   1       39.07       43.05     22.12 o 
   4  13   1     1160.21     1215.89     59.23 o 
   5  13   1       36.47       39.28     23.73 o 
   6  13   1        0.14        0.49      8.14 o 
   7  13   1      542.25      535.97     63.74 o 
   8  13   1       66.94       58.49     20.79 o 
  -8  14   1        2.78        5.60     11.62 o 
  -7  14   1      217.34      188.91     28.69 o 
  -6  14   1        8.57        3.07      9.97 o 
  -5  14   1        8.04       16.43     11.92 o 
  -4  14   1        5.90        3.73     10.44 o 
  -3  14   1     1303.19     1449.89     64.63 o 
  -2  14   1      100.18       91.63     25.92 o 
  -1  14   1      197.68      158.40     15.12 o 
   0  14   1      146.44      158.97     15.21 o 
   1  14   1      151.26      134.17     14.25 o 
   2  14   1       40.18       36.88     23.30 o 
   3  14   1       15.97       21.38     14.30 o 
   4  14   1       51.90       30.69     17.88 o 
   5  14   1      124.39      117.85     18.15 o 
   6  14   1       89.78       83.96     17.88 o 
   7  14   1      681.23      711.72     75.21 o 
   8  14   1      160.74      157.51     25.13 o 
  -7  15   1      543.33      491.80     59.17 o 
  -6  15   1      509.76      493.44     65.00 o 
  -5  15   1      369.83      341.06     43.69 o 
  -4  15   1     1346.29     1603.81    129.90 o 
  -3  15   1     1282.92     1394.68    106.06 o 
  -2  15   1     3227.70     4389.48    317.75 o 
  -1  15   1      995.99     1156.88     60.17 o 
   0  15   1     1503.91     1678.36     83.11 o 
   1  15   1      103.28       84.73     16.57 o 
   2  15   1     1815.37     2401.28    161.42 o 
   3  15   1      483.01      491.33     35.85 o 
   4  15   1      657.86      636.84     64.43 o 
   5  15   1     1101.30     1153.55     80.15 o 
   6  15   1      332.76      338.14     52.64 o 
   7  15   1      150.85      145.03     25.92 o 
  -7  16   1      257.17      291.96     35.37 o 
  -6  16   1        0.25        2.38     10.00 o 
  -5  16   1        0.03        1.45      6.92 o 
  -4  16   1      175.15      161.95     27.65 o 
  -3  16   1      678.80      673.40     75.37 o 
  -2  16   1      991.17      979.39     64.31 o 
  -1  16   1        0.30        0.29      5.18 o 
   0  16   1       57.09       52.12     29.19 o 
   1  16   1       40.06       31.10     11.70 o 
   2  16   1      111.24       82.94     23.11 o 
   3  16   1      442.36      354.35     36.02 o 
   4  16   1        0.31        1.97      6.52 o 
   5  16   1       30.66       36.53     25.52 o 
   6  16   1       31.07       15.91     14.55 o 
  -6  17   1      145.95      129.51     23.32 o 
  -5  17   1      332.67      308.61     37.00 o 
  -4  17   1        1.27        5.43      9.87 o 
  -3  17   1      524.50      475.49     45.66 o 
  -2  17   1       38.38       31.25     27.57 o 
  -1  17   1       32.91       23.78     18.40 o 
   0  17   1      258.43      232.67     29.45 o 
   1  17   1      280.68      276.48     31.87 o 
   2  17   1      249.03      213.07     31.42 o 
   3  17   1        8.12       10.16     10.24 o 
   4  17   1      558.15      557.79     72.76 o 
   5  17   1      138.82      109.08     27.07 o 
   6  17   1      256.46      267.42     31.32 o 
  -5  18   1       71.91       80.69     18.57 o 
  -4  18   1        3.23        4.50      6.48 o 
  -3  18   1      258.48      233.04     38.88 o 
  -2  18   1      770.08      822.20    118.86 o 
  -1  18   1       39.73       36.11     34.29 o 
   0  18   1       50.54       69.39     25.10 o 
   1  18   1       59.82       35.35     23.97 o 
   2  18   1      270.49      263.95     33.52 o 
   3  18   1       51.20       60.98     27.34 o 
   4  18   1      131.92      126.51     35.26 o 
   5  18   1      340.80      354.97     49.41 o 
  -4  19   1      692.60      659.91     62.59 o 
  -3  19   1      272.03      282.89     31.45 o 
  -2  19   1       27.00       23.58     23.15 o 
  -1  19   1      494.61      537.87     66.22 o 
   0  19   1      464.64      501.56     63.24 o 
   1  19   1        1.45       -1.45     15.20 o 
   2  19   1      288.59      288.81     50.43 o 
   3  19   1       33.02       54.10     23.51 o 
   4  19   1       49.78       31.39     25.81 o 
  -2  20   1      145.20      143.36     30.55 o 
  -1  20   1        3.92        2.47     13.65 o 
   0  20   1       91.15      123.20     44.94 o 
   1  20   1       98.53      104.00     33.15 o 
   2  20   1        1.27        3.36     13.26 o 
 -11   0   2      197.08      212.06     55.46 o 
 -10   0   2      133.84      118.28     40.11 o 
  -9   0   2      278.82      246.84     48.65 o 
  -8   0   2     5056.83     5508.91    182.57 o 
  -7   0   2       17.94       17.01     18.46 o 
  -6   0   2     2733.92     2741.42    444.93 o 
  -5   0   2     8246.11     6875.73    215.84 o 
  -4   0   2     2950.43     2514.83     81.66 o 
  -3   0   2      695.68      637.60     44.85 o 
  -2   0   2    19678.57    23757.14    475.50 o 
  -1   0   2      195.84      171.41     10.18 o 
   0   0   2     2210.42     1981.65    164.94 o 
   1   0   2    14518.59    18933.47    504.37 o 
   2   0   2     9072.27     9426.37    269.08 o 
   3   0   2      622.62      706.23     21.56 o 
   4   0   2      856.91     1083.29     82.73 o 
   5   0   2     7799.10     7302.34    153.19 o 
   6   0   2        1.23        2.40      5.76 o 
   7   0   2        9.70       12.19     41.55 o 
   8   0   2      225.14      208.11     98.35 o 
   9   0   2      506.89      562.99    111.01 o 
  10   0   2        8.01       16.45     30.60 o 
 -11   1   2      193.55      145.15     30.25 o 
 -10   1   2      553.86      536.62     47.84 o 
  -9   1   2      748.43      800.77     52.85 o 
  -8   1   2        9.05       12.43     10.38 o 
  -7   1   2       22.18       33.64     20.46 o 
  -6   1   2      952.67     1074.38     45.52 o 
  -5   1   2      762.63      807.12     33.88 o 
  -4   1   2       96.98      119.59      5.34 o 
  -3   1   2      309.47      359.46     12.01 o 
  -2   1   2    18211.04    24933.63    649.88 o 
  -1   1   2     5300.80     4718.27     78.96 o 
   0   1   2      821.27      945.98     52.04 o 
   1   1   2     5587.95     5091.07    156.79 o 
   2   1   2     3056.26     2761.57     75.81 o 
   3   1   2       63.78       56.91      6.25 o 
   4   1   2     3187.68     2661.78    119.07 o 
   5   1   2       54.17       66.84      8.22 o 
   6   1   2       87.59       75.53      9.15 o 
   7   1   2     2369.62     2788.12    262.64 o 
   8   1   2      453.07      434.59     56.78 o 
   9   1   2      806.20      798.60     98.58 o 
  10   1   2       13.80       15.13     25.51 o 
 -11   2   2       98.36       84.05     29.03 o 
 -10   2   2       11.12        9.29     10.66 o 
  -9   2   2      131.55      133.18     28.60 o 
  -8   2   2       77.62       83.59     31.09 o 
  -7   2   2       45.90       41.69     26.35 o 
  -6   2   2      246.43      269.02     11.12 o 
  -5   2   2      441.39      418.97     20.43 o 
  -4   2   2      211.34      240.88      7.20 o 
  -3   2   2      264.55      263.84      7.80 o 
  -2   2   2    11219.61    11980.97    204.24 o 
  -1   2   2     2177.26     1655.42     64.71 o 
   0   2   2     2160.34     2098.74    157.88 o 
   1   2   2      243.13      276.94     11.45 o 
   2   2   2      165.42      165.51      8.33 o 
   3   2   2      674.89      872.15     20.84 o 
   4   2   2      171.49      197.97     13.68 o 
   5   2   2       39.27       36.01      6.56 o 
   6   2   2      915.53      996.03     63.44 o 
   7   2   2      106.65      102.40     24.04 o 
   8   2   2      597.18      544.53     66.83 o 
   9   2   2        5.06        5.61     14.73 o 
  10   2   2       19.14        8.77     16.58 o 
 -11   3   2       20.89       15.90     11.56 o 
 -10   3   2      309.88      300.54     50.40 o 
  -9   3   2        1.59        1.19     10.05 o 
  -8   3   2      512.47      535.42     40.67 o 
  -7   3   2      100.55       85.01      5.61 o 
  -6   3   2      915.44     1004.40     35.86 o 
  -5   3   2      415.48      464.01     19.65 o 
  -4   3   2      521.84      643.18     16.19 o 
  -3   3   2     3059.99     2578.29     80.68 o 
  -2   3   2      826.11      790.43     33.93 o 
  -1   3   2      145.02      135.53      7.35 o 
   0   3   2      612.06      711.64     52.86 o 
   1   3   2      224.29      205.07      9.57 o 
   2   3   2     2283.24     1911.30    110.71 o 
   3   3   2     1345.29     1461.17     93.99 o 
   4   3   2       49.88       64.87     10.08 o 
   5   3   2        0.05        1.49      3.82 o 
   6   3   2        0.57        3.13      7.13 o 
   7   3   2     3842.32     3601.06    402.62 o 
   8   3   2      300.76      250.15     47.48 o 
   9   3   2       53.55       41.79     49.48 o 
  10   3   2      101.52       63.95     77.25 o 
 -11   4   2     1304.64     1452.55     68.31 o 
 -10   4   2      497.92      480.89     74.80 o 
  -9   4   2      371.84      336.39     53.19 o 
  -8   4   2      547.38      557.52     46.45 o 
  -7   4   2      807.92      901.99     55.67 o 
  -6   4   2        1.10        1.39      1.91 o 
  -5   4   2     3445.66     2886.58    228.80 o 
  -4   4   2       33.98       36.46      5.54 o 
  -3   4   2       48.13       49.15      5.04 o 
  -2   4   2     2450.86     1631.74     58.66 o 
  -1   4   2     1593.81     1082.52    112.96 o 
   0   4   2       23.23       33.14      4.72 o 
   1   4   2      171.55      131.46      8.29 o 
   2   4   2     6464.52     6021.19    261.81 o 
   3   4   2       85.72       87.90      8.99 o 
   4   4   2     2461.85     2340.94    292.13 o 
   5   4   2     1112.84     1289.02     80.04 o 
   6   4   2      234.07      229.72     25.01 o 
   7   4   2      632.08      646.70     46.50 o 
   8   4   2      599.97      702.23     55.74 o 
   9   4   2      371.13      327.14     50.24 o 
  10   4   2       15.81       13.78     26.51 o 
 -11   5   2       23.67       12.64     15.94 o 
 -10   5   2        2.15        8.03     13.97 o 
  -9   5   2     1353.35     1459.64    167.35 o 
  -8   5   2        6.92        6.89      6.19 o 
  -7   5   2       74.90       69.46     10.14 o 
  -6   5   2     1332.53     1491.26     92.47 o 
  -5   5   2      409.25      454.82     15.36 o 
  -4   5   2     1719.20     1548.20    119.24 o 
  -3   5   2       73.16       55.43      4.73 o 
  -2   5   2       30.67       27.31      5.08 o 
  -1   5   2     2932.86     2305.46     88.37 o 
   0   5   2     1110.60      980.89     96.18 o 
   1   5   2     2527.37     2010.43    116.24 o 
   2   5   2     7922.25     7605.69    332.18 o 
   3   5   2     1804.18     1626.18    228.55 o 
   4   5   2      236.82      251.70     24.06 o 
   5   5   2      687.36      669.41     52.14 o 
   6   5   2     4653.97     5170.66    467.30 o 
   7   5   2        3.29        2.73      7.93 o 
   8   5   2       75.29       44.56     34.05 o 
   9   5   2      290.90      296.28     56.52 o 
  10   5   2       45.42       29.95     48.72 o 
 -10   6   2        4.40        2.67     11.35 o 
  -9   6   2       75.86       61.39     19.58 o 
  -8   6   2      532.56      598.05     48.33 o 
  -7   6   2      193.42      176.27     18.84 o 
  -6   6   2       20.47       20.73      7.82 o 
  -5   6   2      873.41      978.68     27.44 o 
  -4   6   2        8.65       13.15      6.35 o 
  -3   6   2      227.90      218.67     10.83 o 
  -2   6   2      612.15      616.62     22.59 o 
  -1   6   2      625.76      533.05     34.82 o 
   0   6   2     2255.39     1846.77     41.23 o 
   1   6   2      112.94      100.89      7.17 o 
   2   6   2       53.70       28.64      7.44 o 
   3   6   2      301.52      358.37     29.97 o 
   4   6   2       38.67       46.46     12.24 o 
   5   6   2      594.87      655.00     57.12 o 
   6   6   2      541.94      553.56     50.43 o 
   7   6   2       28.20       29.82     27.33 o 
   8   6   2     2031.29     2533.56    172.42 o 
   9   6   2      488.73      435.01     85.50 o 
  10   6   2      151.79      114.72     37.90 o 
 -10   7   2        7.07        5.47     10.91 o 
  -9   7   2        1.79        1.46      9.84 o 
  -8   7   2       14.04        9.89     10.53 o 
  -7   7   2      138.76      133.14     19.02 o 
  -6   7   2       48.69       47.33      8.34 o 
  -5   7   2      109.25      100.40      7.49 o 
  -4   7   2      676.10      708.09     20.58 o 
  -3   7   2       28.88       27.27      3.55 o 
  -2   7   2        7.38        2.03      2.58 o 
  -1   7   2     1652.92     1471.58    135.10 o 
   0   7   2      155.11      192.91      9.83 o 
   1   7   2       53.13       62.96      6.93 o 
   2   7   2        0.36        1.59      4.81 o 
   3   7   2      647.86      766.32     44.95 o 
   4   7   2        1.84        2.22      7.26 o 
   5   7   2      285.86      319.36     29.77 o 
   6   7   2      876.31      968.46     82.82 o 
   7   7   2      267.54      250.49     37.03 o 
   8   7   2      266.60      242.63     30.49 o 
   9   7   2        3.00        6.78     21.02 o 
  10   7   2       29.31        9.89     16.68 o 
 -10   8   2       84.87       70.87     80.24 o 
  -9   8   2      255.48      236.16     42.77 o 
  -8   8   2       86.93       78.28     19.31 o 
  -7   8   2      768.65      799.54     37.89 o 
  -6   8   2      113.36       97.78     10.29 o 
  -5   8   2      257.37      253.28     16.77 o 
  -4   8   2        4.77        2.87      2.48 o 
  -3   8   2      402.99      400.15     26.57 o 
  -2   8   2     1192.10     1232.79     64.98 o 
  -1   8   2      128.26      192.28     12.84 o 
   0   8   2      465.34      492.37     23.61 o 
   1   8   2       63.74       70.77      8.09 o 
   2   8   2      777.59      835.68     41.39 o 
   3   8   2      817.71      970.65     63.41 o 
   4   8   2     2183.47     3026.53    318.66 o 
   5   8   2        7.63        9.92     10.76 o 
   6   8   2       28.36       34.88     19.24 o 
   7   8   2       62.63       73.19     15.52 o 
   8   8   2      584.43      620.03     48.07 o 
   9   8   2      170.82      127.64     32.61 o 
 -10   9   2        2.34        2.94     15.30 o 
  -9   9   2      502.50      472.51     92.71 o 
  -8   9   2      943.83      910.43     92.43 o 
  -7   9   2       29.33       33.22     14.74 o 
  -6   9   2      427.69      444.22     26.91 o 
  -5   9   2        5.79        9.49      6.21 o 
  -4   9   2      101.94       91.78      5.89 o 
  -3   9   2       93.61      100.40     13.11 o 
  -2   9   2      485.14      481.80     21.49 o 
  -1   9   2     4439.29     3600.12    139.96 o 
   0   9   2      534.82      525.00     38.77 o 
   1   9   2       98.04       96.17      9.26 o 
   2   9   2     1192.43     1454.94     48.37 o 
   3   9   2     3053.24     2887.58    333.91 o 
   4   9   2       21.92       24.82     14.20 o 
   5   9   2     1665.22     1868.70    108.22 o 
   6   9   2     4364.49     4236.93    277.05 o 
   7   9   2      102.50       86.17     17.06 o 
   8   9   2       87.90       77.96     24.72 o 
   9   9   2      412.04      374.19     57.15 o 
  -9  10   2       32.85       37.82     42.71 o 
  -8  10   2     1101.24     1163.94    104.17 o 
  -7  10   2      942.11      951.42     54.93 o 
  -6  10   2       26.84       28.53     17.65 o 
  -5  10   2     1074.54     1164.21     62.26 o 
  -4  10   2       27.73       34.97     11.99 o 
  -3  10   2       84.64       72.69     10.82 o 
  -2  10   2      499.88      519.79     26.58 o 
  -1  10   2      400.32      383.78     17.88 o 
   0  10   2      480.77      419.06     22.42 o 
   1  10   2      422.53      362.35     16.76 o 
   2  10   2     1028.93     1094.16     62.25 o 
   3  10   2      102.06      123.10     14.91 o 
   4  10   2      313.74      298.84     26.68 o 
   5  10   2      935.62     1053.62     53.33 o 
   6  10   2      280.69      278.19     32.84 o 
   7  10   2       25.95       20.54     11.98 o 
   8  10   2      601.91      582.99     69.15 o 
   9  10   2     1178.47     1060.68    111.79 o 
  -9  11   2      190.36      188.91     64.16 o 
  -8  11   2        0.23        0.08      6.58 o 
  -7  11   2       60.45       60.34     12.84 o 
  -6  11   2       19.60       16.83      9.94 o 
  -5  11   2      262.16      256.01     17.39 o 
  -4  11   2      678.99      667.33     41.08 o 
  -3  11   2      221.55      178.83     14.88 o 
  -2  11   2        4.12        6.05      6.30 o 
  -1  11   2      262.18      266.63     16.72 o 
   0  11   2        2.99        3.06      4.40 o 
   1  11   2      852.89      856.13     43.87 o 
   2  11   2       27.94       27.97     13.35 o 
   3  11   2      263.19      262.95     20.69 o 
   4  11   2      321.07      309.54     24.76 o 
   5  11   2     1239.73     1385.68     64.98 o 
   6  11   2      123.52      123.78     20.51 o 
   7  11   2      320.70      319.64     30.10 o 
   8  11   2        3.35        4.88      8.61 o 
  -9  12   2      641.26      629.43     99.93 o 
  -8  12   2        5.10        5.73      9.60 o 
  -7  12   2      425.98      428.31     42.10 o 
  -6  12   2      161.17      166.15     30.95 o 
  -5  12   2      310.40      326.80     46.58 o 
  -4  12   2      117.41      104.34     18.42 o 
  -3  12   2     1478.53     1583.19     80.74 o 
  -2  12   2       44.03       44.84     27.24 o 
  -1  12   2      119.40      122.01      7.35 o 
   0  12   2      608.16      611.78     32.17 o 
   1  12   2      129.11      108.08     11.00 o 
   2  12   2       71.64       69.48     18.03 o 
   3  12   2      729.21      773.41     49.52 o 
   4  12   2      805.84      798.52     42.68 o 
   5  12   2       53.53       36.11     20.46 o 
   6  12   2      173.63      152.70     24.82 o 
   7  12   2      340.28      351.07     46.38 o 
   8  12   2        4.52        4.60      8.83 o 
  -8  13   2      706.69      661.30     95.20 o 
  -7  13   2      101.88      113.41     24.09 o 
  -6  13   2       19.76       14.83      9.94 o 
  -5  13   2      224.76      212.09     32.45 o 
  -4  13   2      202.81      187.32     31.14 o 
  -3  13   2       33.46       26.49     20.50 o 
  -2  13   2        3.32        6.48      6.65 o 
  -1  13   2        0.96        0.10      1.82 o 
   0  13   2       54.47       56.12      8.02 o 
   1  13   2      343.10      291.23     21.50 o 
   2  13   2       36.51       40.31     13.24 o 
   3  13   2       22.20       11.79      9.60 o 
   4  13   2      449.42      494.58     39.46 o 
   5  13   2      271.47      256.59     31.61 o 
   6  13   2      653.44      641.16     49.50 o 
   7  13   2       40.27       25.46     16.83 o 
   8  13   2        5.89       10.07     10.52 o 
  -8  14   2       51.37       43.95     40.75 o 
  -7  14   2      494.24      467.30     49.45 o 
  -6  14   2      118.45      105.63     31.21 o 
  -5  14   2     3075.55     4355.82    217.57 o 
  -4  14   2       57.20       40.89     23.58 o 
  -3  14   2      659.41      643.94     56.00 o 
  -2  14   2     2944.62     3811.68    182.55 o 
  -1  14   2      887.90      869.93     50.23 o 
   0  14   2      829.90      824.19     36.67 o 
   1  14   2      481.94      416.78     25.23 o 
   2  14   2     1050.90     1099.47     53.06 o 
   3  14   2      239.25      202.04     25.91 o 
   4  14   2      719.52      679.09     42.35 o 
   5  14   2      585.80      604.71     46.54 o 
   6  14   2      431.83      443.29     60.93 o 
   7  14   2        8.09        5.70      8.69 o 
  -7  15   2      443.96      426.60     51.60 o 
  -6  15   2      150.14      150.75     26.49 o 
  -5  15   2       29.35       30.28     21.75 o 
  -4  15   2      472.54      473.99     52.95 o 
  -3  15   2       47.04       43.70     25.52 o 
  -2  15   2      324.45      325.54     49.06 o 
  -1  15   2        3.01        0.25      3.28 o 
   0  15   2      122.46      109.41     17.48 o 
   1  15   2     3308.47     3496.09    168.07 o 
   2  15   2       98.25      105.42     16.90 o 
   3  15   2       36.92       21.52     14.88 o 
   4  15   2      338.28      353.42     40.88 o 
   5  15   2        0.76        0.21      7.86 o 
   6  15   2       39.98       38.91     29.09 o 
   7  15   2       78.16       56.74     46.06 o 
  -7  16   2       42.50       41.61     35.62 o 
  -6  16   2       69.89       67.78     44.37 o 
  -5  16   2      191.96      170.30     29.34 o 
  -4  16   2       54.93       43.62     28.59 o 
  -3  16   2       97.74       58.59     39.61 o 
  -2  16   2      107.14       91.70     25.29 o 
  -1  16   2       28.56       25.11     23.71 o 
   0  16   2      302.60      339.10     50.33 o 
   1  16   2      470.88      387.11     40.50 o 
   2  16   2       26.17       22.56     13.75 o 
   3  16   2       62.97       71.77     20.17 o 
   4  16   2      106.45       99.68     19.20 o 
   5  16   2       19.57       15.45     11.68 o 
   6  16   2      620.64      696.68     66.15 o 
  -6  17   2       53.26       42.08     27.59 o 
  -5  17   2        9.02       14.98     13.08 o 
  -4  17   2      525.35      527.64     73.63 o 
  -3  17   2       19.68       22.34     14.65 o 
  -2  17   2       74.73       92.78     36.05 o 
  -1  17   2       42.63       46.07     30.87 o 
   0  17   2      238.35      206.90     31.51 o 
   1  17   2      146.31      147.64     31.87 o 
   2  17   2       78.99       49.03     31.10 o 
   3  17   2        0.04        3.30      7.42 o 
   4  17   2      471.69      454.10     44.68 o 
   5  17   2      454.83      437.09     56.70 o 
  -5  18   2       32.87       26.67     17.55 o 
  -4  18   2      751.95      691.40     85.08 o 
  -3  18   2      870.80      918.48    111.71 o 
  -2  18   2      661.35      638.46     95.00 o 
  -1  18   2      614.59      608.77     97.19 o 
   0  18   2      328.19      310.53     52.02 o 
   1  18   2      398.86      361.96     51.04 o 
   2  18   2      212.95      182.78     23.22 o 
   3  18   2      567.99      593.55     61.97 o 
   4  18   2      234.67      203.91     31.36 o 
  -4  19   2      868.53      868.80     81.33 o 
  -3  19   2       39.34       41.27     32.96 o 
  -2  19   2       30.87       22.70     28.38 o 
  -1  19   2      161.09      143.24     24.99 o 
   0  19   2       10.44       16.06     19.35 o 
   1  19   2        0.67        1.59     10.05 o 
   2  19   2       93.05       48.58     36.74 o 
   3  19   2       97.95       76.01     47.34 o 
  -1  20   2        2.03        5.67     11.00 o 
   0  20   2      356.77      322.21     45.31 o 
   1  20   2       38.70       17.97     27.29 o 
 -11   1   3      523.33      489.91     50.75 o 
 -10   1   3      135.27      123.32     26.65 o 
  -9   1   3       45.17       40.82     27.54 o 
  -8   1   3      594.04      557.25     54.59 o 
  -7   1   3     1449.36     1650.63    102.22 o 
  -6   1   3       31.81       29.96      4.00 o 
  -5   1   3      147.99      141.49      7.28 o 
  -4   1   3      477.55      430.33     18.40 o 
  -3   1   3       25.57       24.92      3.73 o 
  -2   1   3       83.59       73.65      5.34 o 
  -1   1   3       28.59       14.45      5.75 o 
   0   1   3     2010.95     1570.60     69.43 o 
   1   1   3     2300.19     2101.74    138.52 o 
   2   1   3     2978.98     2551.78    126.82 o 
   3   1   3     1382.16     1519.45    135.73 o 
   4   1   3      442.17      505.45     33.52 o 
   5   1   3      125.28      139.29     19.72 o 
   6   1   3     1163.62     1192.25    110.05 o 
   7   1   3      878.41      914.55     88.54 o 
   8   1   3      229.45      209.98     45.52 o 
   9   1   3     1389.64     1418.58    251.24 o 
  10   1   3       31.10       35.84     44.50 o 
 -11   2   3     1137.45     1166.26    102.61 o 
 -10   2   3        9.63        5.07      7.97 o 
  -9   2   3      722.03      723.88     76.21 o 
  -8   2   3     1917.10     2499.69    186.93 o 
  -7   2   3      218.30      204.84     12.33 o 
  -6   2   3        0.33        0.53      2.35 o 
  -5   2   3     2887.72     2382.94    105.56 o 
  -4   2   3     1481.03     1493.22     86.47 o 
  -3   2   3      263.04      203.83      8.53 o 
  -2   2   3    13481.48    14440.44    355.15 o 
  -1   2   3       85.50       79.76      7.46 o 
   0   2   3      970.63     1055.32     44.62 o 
   1   2   3       36.36       38.83      5.60 o 
   2   2   3     1014.35     1243.74     48.35 o 
   3   2   3     3315.42     2678.01    176.96 o 
   4   2   3      151.46      136.84     17.20 o 
   5   2   3      866.78      921.10     73.73 o 
   6   2   3     1481.88     1629.27    110.22 o 
   7   2   3        0.30        8.81     18.33 o 
   8   2   3      447.25      413.38     63.45 o 
   9   2   3       51.02       54.98     45.47 o 
  10   2   3      819.32      779.63    112.78 o 
 -11   3   3      550.49      489.85     54.50 o 
 -10   3   3      128.70      119.77     22.70 o 
  -9   3   3       65.98       52.24     30.40 o 
  -8   3   3     2430.21     3004.96    232.71 o 
  -7   3   3     2261.30     2417.41    120.26 o 
  -6   3   3      822.18      940.13     42.08 o 
  -5   3   3     1352.13     1356.26     53.07 o 
  -4   3   3     2111.79     1965.03     91.85 o 
  -3   3   3     2120.75     1743.43     76.41 o 
  -2   3   3      234.98      237.90      9.87 o 
  -1   3   3     9630.14     9634.66    155.54 o 
   0   3   3       89.07       75.50      7.04 o 
   1   3   3     1676.89     1855.31    153.04 o 
   2   3   3     1964.22     1794.80    122.62 o 
   3   3   3     3088.85     2628.93    158.94 o 
   4   3   3        2.71        3.14      9.54 o 
   5   3   3      486.79      500.98     43.56 o 
   6   3   3     2938.47     3108.24    402.91 o 
   7   3   3       31.82       44.12     32.64 o 
   8   3   3       98.26       91.00     34.44 o 
   9   3   3     1377.57     1459.87    262.63 o 
  10   3   3       11.87        6.42     27.30 o 
 -11   4   3       48.16       32.62     22.22 o 
 -10   4   3      361.40      316.97     36.95 o 
  -9   4   3      498.28      455.06     53.80 o 
  -8   4   3     1077.32     1142.36     83.21 o 
  -7   4   3     1030.94     1071.25     64.26 o 
  -6   4   3      828.10      884.88     40.16 o 
  -5   4   3      126.18      134.27      7.65 o 
  -4   4   3      123.14      122.34      8.66 o 
  -3   4   3     1655.05     1520.94    133.96 o 
  -2   4   3      344.13      336.39     12.84 o 
  -1   4   3      643.50      670.32     23.70 o 
   0   4   3     1209.74     1331.94     82.30 o 
   1   4   3      122.08      119.05     10.62 o 
   2   4   3     2930.21     2658.94    107.20 o 
   3   4   3      762.46      912.99     60.53 o 
   4   4   3      138.61      136.74     18.39 o 
   5   4   3     1128.79     1207.28     88.31 o 
   6   4   3      367.24      309.94     37.85 o 
   7   4   3       27.01       26.87     17.01 o 
   8   4   3      116.35      111.77     22.41 o 
   9   4   3        8.30       13.02     24.50 o 
  10   4   3     1358.26     1301.91    166.41 o 
 -10   5   3        1.60        2.86      6.63 o 
  -9   5   3       58.03       58.73     20.86 o 
  -8   5   3       62.19       67.04     13.35 o 
  -7   5   3      687.76      713.84     41.51 o 
  -6   5   3      262.45      267.63     14.62 o 
  -5   5   3        1.10        1.26      2.35 o 
  -4   5   3      237.88      247.89     12.83 o 
  -3   5   3        7.29        6.56      6.75 o 
  -2   5   3      274.82      291.35     11.93 o 
  -1   5   3     1056.62      971.74     78.85 o 
   0   5   3      115.26      130.08      9.67 o 
   1   5   3      166.46      197.73     13.97 o 
   2   5   3      455.13      581.31     34.96 o 
   3   5   3      555.35      599.16     43.23 o 
   4   5   3      389.36      406.50     42.09 o 
   5   5   3      217.96      264.08     34.56 o 
   6   5   3     1377.58     1605.48    135.28 o 
   7   5   3      735.62      733.03     69.81 o 
   8   5   3      688.97      765.53     92.33 o 
   9   5   3      239.76      187.78     36.21 o 
 -10   6   3       31.36       24.71     19.60 o 
  -9   6   3      175.71      179.73     30.13 o 
  -8   6   3     1120.56     1146.86     82.58 o 
  -7   6   3       20.76       11.62      6.02 o 
  -6   6   3      110.13      121.36     10.07 o 
  -5   6   3       63.69       67.36      5.70 o 
  -4   6   3      177.76      187.46      7.62 o 
  -3   6   3      313.68      290.58     17.17 o 
  -2   6   3      701.37      672.86     43.67 o 
  -1   6   3       19.05       21.62      6.53 o 
   0   6   3     3229.32     2724.45    197.91 o 
   1   6   3      542.71      618.10     36.48 o 
   2   6   3      522.37      640.93     38.11 o 
   3   6   3     1583.66     1890.81    118.42 o 
   4   6   3     1798.89     2286.05    154.00 o 
   5   6   3      800.45      746.83     57.00 o 
   6   6   3      599.40      581.60     46.20 o 
   7   6   3        1.34        3.83     11.18 o 
   8   6   3      134.47      140.48     37.46 o 
   9   6   3      235.01      173.36     44.72 o 
 -10   7   3      112.10      110.13     84.74 o 
  -9   7   3       51.61       45.17     18.66 o 
  -8   7   3      760.02      795.45     83.87 o 
  -7   7   3     2621.50     2951.72    307.86 o 
  -6   7   3      169.03      151.92      9.83 o 
  -5   7   3      683.30      694.18     34.64 o 
  -4   7   3     2549.12     2161.82    179.04 o 
  -3   7   3      212.36      238.88     23.35 o 
  -2   7   3     1155.53     1310.35     83.74 o 
  -1   7   3     3441.57     2517.65    263.96 o 
   0   7   3     3727.70     3580.36    199.28 o 
   1   7   3       16.83       16.55     11.95 o 
   2   7   3     2415.52     2125.54    366.27 o 
   3   7   3     2175.15     2136.14    165.02 o 
   4   7   3        5.75        5.63     12.65 o 
   5   7   3      911.22     1029.85     83.18 o 
   6   7   3     2448.33     3161.76    202.46 o 
   7   7   3       34.84       31.18     24.17 o 
   8   7   3      145.90      136.02     62.96 o 
   9   7   3     2148.59     2181.19    146.05 o 
 -10   8   3      397.60      413.42     78.99 o 
  -9   8   3      307.57      261.17     55.19 o 
  -8   8   3      108.24      113.87     16.97 o 
  -7   8   3      122.42      101.99     16.16 o 
  -6   8   3     1104.16     1177.44     73.64 o 
  -5   8   3       49.64       49.88      7.50 o 
  -4   8   3        6.14        5.46      4.75 o 
  -3   8   3     2842.92     3334.63    107.33 o 
  -2   8   3      152.32      140.77     17.97 o 
  -1   8   3      763.26      814.90     38.87 o 
   0   8   3      574.78      571.84     29.62 o 
   1   8   3      466.40      542.20     23.16 o 
   2   8   3        2.18        0.31      5.41 o 
   3   8   3     2207.59     2980.57    313.65 o 
   4   8   3       41.43       45.19     16.24 o 
   5   8   3      160.89      156.03     19.52 o 
   6   8   3      133.48      105.21     31.66 o 
   7   8   3     1393.05     1576.36    183.67 o 
   8   8   3        9.03       14.88     18.45 o 
   9   8   3      976.73      982.00    113.70 o 
 -10   9   3       46.95       30.16     48.55 o 
  -9   9   3     1474.35     1552.75    122.39 o 
  -8   9   3      105.50       84.27     35.91 o 
  -7   9   3       53.31       42.11      8.80 o 
  -6   9   3     1557.50     1728.01     77.46 o 
  -5   9   3      757.86      740.81     42.61 o 
  -4   9   3      101.51      100.42     10.13 o 
  -3   9   3     1446.17     1606.52     99.58 o 
  -2   9   3      962.15     1041.63     51.62 o 
  -1   9   3       33.84       33.76      4.36 o 
   0   9   3      212.44      219.97     11.40 o 
   1   9   3     2005.42     1826.61    133.02 o 
   2   9   3      119.47      128.53     13.59 o 
   3   9   3      405.74      422.31     32.64 o 
   4   9   3     2549.09     2943.26    285.25 o 
   5   9   3       72.35       83.13     19.62 o 
   6   9   3      269.13      258.53     37.81 o 
   7   9   3      220.93      205.19     35.23 o 
   8   9   3      209.69      229.90     30.93 o 
   9   9   3      133.50       99.18     33.59 o 
  -9  10   3        9.04        9.18     25.44 o 
  -8  10   3        1.79        0.42     10.19 o 
  -7  10   3       13.59       21.18     19.41 o 
  -6  10   3      390.02      391.49     30.96 o 
  -5  10   3      360.73      327.83     27.21 o 
  -4  10   3       26.27       15.32     11.41 o 
  -3  10   3       34.57       34.97      9.20 o 
  -2  10   3       84.22       82.77     16.19 o 
  -1  10   3       34.10       22.77     10.03 o 
   0  10   3       40.75       31.49      7.57 o 
   1  10   3        9.98       11.45      8.90 o 
   2  10   3       27.86       27.49     17.18 o 
   3  10   3      370.54      415.62     32.61 o 
   4  10   3      248.29      253.22     32.34 o 
   5  10   3       16.51       17.42     12.57 o 
   6  10   3        1.74        6.08     10.91 o 
   7  10   3        7.18        5.20      5.75 o 
   8  10   3      156.61      162.64     19.21 o 
  -9  11   3      529.30      485.49    104.27 o 
  -8  11   3      628.46      585.26     92.79 o 
  -7  11   3     1339.10     1504.16    152.59 o 
  -6  11   3      501.38      526.43     39.41 o 
  -5  11   3     2704.84     3363.86    232.89 o 
  -4  11   3      621.15      565.36     37.36 o 
  -3  11   3     1310.49     1486.49     76.70 o 
  -2  11   3     1887.11     2327.08    151.40 o 
  -1  11   3     2580.69     2663.73    167.81 o 
   0  11   3     4478.79     4376.61    282.44 o 
   1  11   3      175.51      161.27     11.98 o 
   2  11   3     1536.06     1779.59     91.18 o 
   3  11   3      241.36      222.61     22.84 o 
   4  11   3     2042.26     2220.79     96.75 o 
   5  11   3        4.14        1.08      6.58 o 
   6  11   3       66.82       59.29     26.11 o 
   7  11   3       53.49       50.32     21.42 o 
   8  11   3      157.74      127.46     21.99 o 
  -8  12   3     1182.33     1229.99    142.71 o 
  -7  12   3        1.50        1.24      6.92 o 
  -6  12   3      708.29      710.77     51.92 o 
  -5  12   3      281.20      322.89     42.34 o 
  -4  12   3       62.63       55.95     38.45 o 
  -3  12   3      129.12      129.91     12.30 o 
  -2  12   3      156.69      139.81     23.57 o 
  -1  12   3      253.45      227.78     28.76 o 
   0  12   3      567.97      591.42     34.35 o 
   1  12   3      776.87      818.60     47.86 o 
   2  12   3      322.18      301.88     30.01 o 
   3  12   3      258.99      246.79     32.66 o 
   4  12   3       59.43       45.30     30.72 o 
   5  12   3     1178.66     1233.92     72.16 o 
   6  12   3      784.32      793.70     60.06 o 
   7  12   3      155.59      164.14     17.49 o 
   8  12   3       78.98       72.00     15.25 o 
  -8  13   3        9.00        8.72     11.92 o 
  -7  13   3       30.63       14.08     17.48 o 
  -6  13   3      654.97      639.90     60.88 o 
  -5  13   3      336.59      306.98     42.11 o 
  -4  13   3        1.00        1.94      6.51 o 
  -3  13   3        4.05        4.45      8.67 o 
  -2  13   3      646.42      650.17     54.58 o 
  -1  13   3      144.62      148.76     22.94 o 
   0  13   3      465.75      486.95     31.64 o 
   1  13   3       18.84       11.60      9.41 o 
   2  13   3       41.86       40.18     15.07 o 
   3  13   3       36.84       38.34     11.87 o 
   4  13   3      688.66      745.29     46.10 o 
   5  13   3      571.28      556.65     46.72 o 
   6  13   3      351.83      320.45     40.36 o 
   7  13   3      104.45      107.41     23.19 o 
  -8  14   3      219.86      211.70     41.89 o 
  -7  14   3       41.97       36.69     29.95 o 
  -6  14   3       98.86       99.98     25.33 o 
  -5  14   3      671.65      686.27     78.88 o 
  -4  14   3      647.34      603.60     50.88 o 
  -3  14   3      173.19      156.11     26.70 o 
  -2  14   3        2.13       10.43     13.67 o 
  -1  14   3      567.49      599.20     57.25 o 
   0  14   3     1685.55     1927.05    118.72 o 
   1  14   3       58.21       44.86     14.35 o 
   2  14   3      305.89      399.23     39.59 o 
   3  14   3      194.78      149.87     21.97 o 
   4  14   3        4.99        2.84      5.72 o 
   5  14   3       19.16       12.38     12.39 o 
   6  14   3       22.44       17.06     12.67 o 
   7  14   3        1.16        2.44      8.29 o 
  -7  15   3      302.45      267.77     33.87 o 
  -6  15   3       62.06       78.83     22.70 o 
  -5  15   3      313.67      333.91     41.65 o 
  -4  15   3      402.99      384.80     48.53 o 
  -3  15   3      993.17      974.66    114.48 o 
  -2  15   3      388.62      372.03     55.91 o 
  -1  15   3      502.46      456.44     44.61 o 
   0  15   3      858.29      892.08     76.98 o 
   1  15   3      682.27      702.08     45.09 o 
   2  15   3      192.39      186.01     27.27 o 
   3  15   3      489.31      464.35     45.63 o 
   4  15   3      149.15      130.65     20.91 o 
   5  15   3       66.55       56.97     20.74 o 
   6  15   3        0.39        3.67      6.92 o 
  -6  16   3        8.04       10.49      9.48 o 
  -5  16   3        7.33        5.55     10.70 o 
  -4  16   3       62.31       47.33     32.99 o 
  -3  16   3        7.22        8.34     12.01 o 
  -2  16   3      207.12      188.71     32.97 o 
  -1  16   3       77.29       48.81     31.72 o 
   0  16   3      130.11      113.76     24.95 o 
   1  16   3        0.78        3.00      9.55 o 
   2  16   3      194.03      149.34     22.79 o 
   3  16   3        0.12        4.08      7.07 o 
   4  16   3      157.87      137.02     22.56 o 
   5  16   3      170.47      170.19     28.06 o 
  -5  17   3      147.61      143.74     27.05 o 
  -4  17   3       14.24       20.01     16.75 o 
  -3  17   3       25.74       16.28     13.56 o 
  -2  17   3       84.11       60.55     37.77 o 
  -1  17   3        0.32        4.11      8.70 o 
   0  17   3       41.46       33.82     32.08 o 
   1  17   3        4.64        8.98      9.52 o 
   2  17   3      260.20      235.52     37.06 o 
   3  17   3        1.83        5.10      7.06 o 
   4  17   3      280.41      276.66     34.40 o 
  -4  18   3       14.93       11.57     15.00 o 
  -3  18   3      389.83      362.91     55.75 o 
  -2  18   3       19.91       16.37     14.93 o 
  -1  18   3       91.99       57.45     53.89 o 
   0  18   3      249.61      241.08     43.22 o 
   1  18   3       29.70       18.80     18.68 o 
   2  18   3       12.60       21.80     22.93 o 
   3  18   3      377.22      381.00     48.25 o 
  -3  19   3      229.76      261.53     40.69 o 
  -2  19   3      373.39      389.74     51.53 o 
  -1  19   3       19.44       24.71     29.05 o 
   0  19   3       22.09       26.54     25.98 o 
   1  19   3      589.75      694.74     74.95 o 
   2  19   3      171.47      155.66     23.31 o 
 -10   0   4      480.87      449.46     77.17 o 
  -9   0   4      690.57      725.15    108.01 o 
  -8   0   4       88.50       65.06     33.03 o 
  -7   0   4     4619.83     5260.79    871.19 o 
  -6   0   4     1604.45     1750.46    110.11 o 
  -5   0   4      217.65      227.11     15.87 o 
  -4   0   4      206.74      216.66     18.37 o 
  -3   0   4    13253.41    16262.65   1125.97 o 
  -2   0   4     7926.94     8124.45    454.91 o 
  -1   0   4      124.21       99.00     22.37 o 
   0   0   4       61.93       31.07     25.37 o 
   1   0   4      719.41      746.09     72.21 o 
   2   0   4     1386.58     1660.72    148.24 o 
   3   0   4     2317.03     2770.62    203.49 o 
   4   0   4       57.83       42.60     42.61 o 
   5   0   4      786.48      730.26    103.98 o 
   6   0   4      473.25      458.61    133.46 o 
   7   0   4      464.70      513.90     90.63 o 
   9   0   4      404.51      303.31     88.23 o 
 -10   1   4      200.31      165.77     23.58 o 
  -9   1   4      415.27      376.45     46.51 o 
  -8   1   4        3.71        0.93      5.89 o 
  -7   1   4       10.38        6.06      6.44 o 
  -6   1   4      173.37      163.02     11.45 o 
  -5   1   4      138.63      125.81     11.13 o 
  -4   1   4     7111.90     7138.95    272.45 o 
  -3   1   4     2189.37     2254.42    155.09 o 
  -2   1   4      449.95      479.63     28.29 o 
  -1   1   4     2183.55     2764.33     77.45 o 
   0   1   4       42.56       30.97     21.71 o 
   1   1   4      141.69      133.33     17.14 o 
   2   1   4     2059.24     2265.72    317.71 o 
   3   1   4      251.78      233.66     25.18 o 
   4   1   4     1123.26     1190.68     90.01 o 
   5   1   4       17.94       14.87     19.58 o 
   6   1   4       32.40       29.99     38.02 o 
   7   1   4      776.45      723.89     85.69 o 
   8   1   4      256.80      249.28     55.66 o 
   9   1   4      125.22       80.24    111.23 o 
 -10   2   4      809.05      734.68     74.09 o 
  -9   2   4       35.07       28.46     16.45 o 
  -8   2   4      705.67      704.67     58.04 o 
  -7   2   4       93.99       84.82     11.60 o 
  -6   2   4      292.24      310.41     18.77 o 
  -5   2   4      406.26      405.29     24.16 o 
  -4   2   4      748.80      822.49     37.28 o 
  -3   2   4        5.07        2.41      2.34 o 
  -2   2   4      101.51       96.22     11.07 o 
  -1   2   4      301.15      320.85     17.08 o 
   0   2   4      917.31     1010.88     34.09 o 
   1   2   4      408.78      426.52     36.24 o 
   2   2   4      195.53      204.88     22.89 o 
   3   2   4     1177.70     1381.84     82.28 o 
   4   2   4       29.91       34.21     23.89 o 
   5   2   4      199.02      208.38     30.01 o 
   6   2   4      103.60      112.26     27.85 o 
   7   2   4      471.33      451.06     57.21 o 
   8   2   4      150.11      119.91     34.32 o 
   9   2   4       75.25       54.43     62.61 o 
 -10   3   4       38.56       27.15     23.50 o 
  -9   3   4       28.54       13.80     11.77 o 
  -8   3   4      759.47      710.06     48.97 o 
  -7   3   4      412.33      384.56     24.08 o 
  -6   3   4       84.54       79.94      7.44 o 
  -5   3   4      312.34      319.98     18.06 o 
  -4   3   4      913.99     1014.10     39.72 o 
  -3   3   4        5.40        5.13      3.88 o 
  -2   3   4       86.82       67.18     12.16 o 
  -1   3   4     1174.75     1395.24     74.35 o 
   0   3   4      126.78      148.77     16.03 o 
   1   3   4        3.35        5.01      8.81 o 
   2   3   4        2.72        4.55      9.83 o 
   3   3   4        6.79        5.30     11.16 o 
   4   3   4      329.36      353.29     35.75 o 
   5   3   4      267.45      261.89     29.79 o 
   6   3   4      219.68      175.66     35.86 o 
   7   3   4       47.29       55.61     37.57 o 
   8   3   4      259.35      233.80     66.74 o 
   9   3   4       50.63       42.79     49.14 o 
 -10   4   4      441.82      481.41     61.49 o 
  -9   4   4      333.96      319.23     35.64 o 
  -8   4   4       38.68       34.58     19.67 o 
  -7   4   4      974.93     1040.56     47.14 o 
  -6   4   4     1301.59     1467.48     56.91 o 
  -5   4   4       61.38       59.52      8.22 o 
  -4   4   4      469.06      480.15     24.01 o 
  -3   4   4     7564.48     7163.69    287.47 o 
  -2   4   4      708.08      816.08     39.63 o 
  -1   4   4      683.97      765.06     44.21 o 
   0   4   4     2654.35     2379.76    244.66 o 
   1   4   4       62.98       96.73     12.33 o 
   2   4   4       17.79       12.94     11.08 o 
   3   4   4     1149.73     1172.53     66.67 o 
   4   4   4     1708.62     1905.82    134.13 o 
   5   4   4      569.75      546.32     53.29 o 
   6   4   4     1754.19     2044.56    179.68 o 
   7   4   4     1022.05     1063.61    112.79 o 
   8   4   4       87.24       78.90     27.75 o 
   9   4   4      368.75      280.80     83.27 o 
 -10   5   4      490.56      484.01     68.35 o 
  -9   5   4       11.52       12.32     12.31 o 
  -8   5   4      125.41      125.79     24.76 o 
  -7   5   4      487.10      511.14     25.22 o 
  -6   5   4     2589.66     2665.29    222.14 o 
  -5   5   4        0.19        1.55      2.10 o 
  -4   5   4     2434.42     2448.57    161.91 o 
  -3   5   4       25.72       30.11     17.54 o 
  -2   5   4      955.74     1053.43     57.48 o 
  -1   5   4     1113.36     1391.14     72.89 o 
   0   5   4       20.50       33.77     24.53 o 
   1   5   4     2621.44     2682.56    201.41 o 
   2   5   4       98.04       80.58     22.05 o 
   3   5   4      349.49      351.01     37.60 o 
   4   5   4     2526.22     2830.40    193.71 o 
   5   5   4      111.06       95.96     23.62 o 
   6   5   4      422.03      392.12     42.36 o 
   7   5   4      445.03      508.49     67.41 o 
   8   5   4     1543.16     1678.72    100.89 o 
   9   5   4        5.48        8.04     18.37 o 
 -10   6   4      471.39      425.46     91.02 o 
  -9   6   4      761.82      792.03    125.16 o 
  -8   6   4       38.31       29.09     21.13 o 
  -7   6   4       49.40       54.27     14.34 o 
  -6   6   4        0.43        1.73      3.43 o 
  -5   6   4       48.85       37.51      7.68 o 
  -4   6   4      217.31      208.50     14.56 o 
  -3   6   4     1727.84     1523.75    145.69 o 
  -2   6   4      870.25      936.83     60.53 o 
  -1   6   4      109.45      106.00      9.72 o 
   0   6   4     2850.26     2976.62    216.73 o 
   1   6   4      393.07      463.65     25.29 o 
   2   6   4        7.85        4.24      9.89 o 
   3   6   4     2510.97     3021.71    144.98 o 
   4   6   4     1631.24     1880.12    125.63 o 
   5   6   4      171.22      164.06     35.09 o 
   6   6   4     1701.03     1886.93    156.34 o 
   7   6   4      521.43      551.83     70.45 o 
   8   6   4        9.92        5.07     14.40 o 
   9   6   4      140.91      118.90     40.50 o 
 -10   7   4       92.40       67.64     61.72 o 
  -9   7   4       82.30       73.23     84.55 o 
  -8   7   4      407.91      358.86     54.22 o 
  -7   7   4      466.06      449.60     31.60 o 
  -6   7   4      296.06      302.29     19.65 o 
  -5   7   4        3.25        2.67      3.40 o 
  -4   7   4        6.68        3.55      4.82 o 
  -3   7   4       79.73       95.41     11.23 o 
  -2   7   4      361.43      325.81     19.09 o 
  -1   7   4     1091.12     1078.70     45.50 o 
   0   7   4     1976.68     1740.10    107.66 o 
   1   7   4       61.55       82.03     10.83 o 
   2   7   4       51.90       42.39     27.49 o 
   3   7   4      954.99     1026.72     78.67 o 
   4   7   4      128.28      110.50     22.93 o 
   5   7   4      356.50      320.00     41.00 o 
   6   7   4      227.77      224.82     39.96 o 
   7   7   4       25.03       21.90     18.36 o 
   8   7   4       17.41       21.98     21.06 o 
  -9   8   4      824.02      824.48    120.49 o 
  -8   8   4      623.07      588.08     89.58 o 
  -7   8   4      115.36      111.68     21.77 o 
  -6   8   4       92.17       82.95     13.33 o 
  -5   8   4     2170.28     2184.89    183.47 o 
  -4   8   4     1429.64     1562.42     93.91 o 
  -3   8   4     1529.33     1659.06    121.93 o 
  -2   8   4      974.53      943.71     81.11 o 
  -1   8   4      966.40      994.20     35.64 o 
   0   8   4     2305.81     2154.03    202.03 o 
   1   8   4      211.65      184.31     11.94 o 
   2   8   4     1218.46     1392.23    100.93 o 
   3   8   4      623.50      591.94     51.09 o 
   4   8   4     1539.20     1672.67    135.14 o 
   5   8   4      238.50      233.85     40.75 o 
   6   8   4      660.03      689.53     59.98 o 
   7   8   4     1196.65     1206.93    112.79 o 
   8   8   4      112.20      106.70     34.62 o 
  -9   9   4       10.00        2.69     25.38 o 
  -8   9   4      400.41      405.46     60.25 o 
  -7   9   4      457.20      494.16     54.71 o 
  -6   9   4      345.74      341.62     55.72 o 
  -5   9   4       59.96       43.03     23.95 o 
  -4   9   4      712.94      722.80     55.30 o 
  -3   9   4       32.99       27.99     26.63 o 
  -2   9   4      749.32      746.04     73.61 o 
  -1   9   4      141.73      158.59      7.79 o 
   0   9   4     1846.25     1942.68    229.85 o 
   1   9   4     1424.09     1717.91     84.49 o 
   2   9   4       20.66       30.64     21.94 o 
   3   9   4      346.81      356.65     31.87 o 
   4   9   4     1098.18     1157.64     80.47 o 
   5   9   4      525.30      485.74     49.93 o 
   6   9   4      129.60      118.89     31.89 o 
   7   9   4      823.69      863.52    128.01 o 
   8   9   4      402.28      401.62     55.14 o 
  -9  10   4      321.83      288.54     51.70 o 
  -8  10   4        9.11       11.56     18.77 o 
  -7  10   4      235.74      250.60     34.57 o 
  -6  10   4        0.28        3.04      6.62 o 
  -5  10   4     1277.94     1370.56    108.26 o 
  -4  10   4        5.31        2.04      8.91 o 
  -3  10   4      862.90     1025.69     87.68 o 
  -2  10   4        6.95        6.52     13.66 o 
  -1  10   4      210.02      197.19     13.60 o 
   0  10   4     1133.21     1277.64     68.96 o 
   1  10   4      502.33      529.78     32.06 o 
   2  10   4       84.12       75.17     19.23 o 
   3  10   4     2120.40     2637.92    124.30 o 
   4  10   4      894.49      927.86     73.73 o 
   5  10   4        0.04        1.80      9.16 o 
   6  10   4      643.75      656.75     57.44 o 
   7  10   4      787.71      797.70     81.06 o 
   8  10   4       29.90       27.15     19.41 o 
  -9  11   4      105.25      109.92    106.91 o 
  -8  11   4       59.01       50.96     68.24 o 
  -7  11   4       93.99       92.22     22.02 o 
  -6  11   4       29.72       19.21     13.05 o 
  -5  11   4       92.12       81.56     37.82 o 
  -4  11   4      287.74      326.05     30.44 o 
  -3  11   4      790.69      873.20     89.97 o 
  -2  11   4       69.69       61.84     18.38 o 
  -1  11   4      146.29      124.87      6.29 o 
   0  11   4        4.76        2.35      3.72 o 
   1  11   4      862.06      821.42     58.72 o 
   2  11   4      604.75      668.40     43.20 o 
   3  11   4        0.51        0.99      8.00 o 
   4  11   4       13.25       12.40     12.64 o 
   5  11   4      152.17      143.61     27.15 o 
   6  11   4      637.58      610.83     79.65 o 
   7  11   4       58.04       31.91     30.73 o 
  -8  12   4      457.42      444.97     97.44 o 
  -7  12   4      611.44      611.71     79.16 o 
  -6  12   4      131.53      150.02     29.97 o 
  -5  12   4     1301.31     1475.76     91.13 o 
  -4  12   4      842.82      869.85     72.74 o 
  -3  12   4      477.43      468.14     57.03 o 
  -2  12   4     1280.98     1412.08     99.70 o 
  -1  12   4      133.89      100.72     25.82 o 
   0  12   4      142.11      122.98     23.47 o 
   1  12   4      658.75      660.91     47.11 o 
   2  12   4     1319.07     1528.99    112.85 o 
   3  12   4       12.47       10.95      9.35 o 
   4  12   4      489.13      458.39     51.88 o 
   5  12   4      407.44      426.44     45.64 o 
   6  12   4      372.81      333.91     36.77 o 
   7  12   4        0.03        1.01      6.44 o 
  -8  13   4        1.71        7.80     22.54 o 
  -7  13   4      267.07      294.06     43.90 o 
  -6  13   4      154.71      150.99     31.60 o 
  -5  13   4      282.96      259.08     35.56 o 
  -4  13   4      151.50      125.54     28.62 o 
  -3  13   4        0.42        2.96     11.57 o 
  -2  13   4       18.69       15.41     12.92 o 
  -1  13   4        0.24        0.85     11.61 o 
   0  13   4      378.58      425.40     36.70 o 
   1  13   4        0.10        2.49      4.99 o 
   2  13   4       56.44       29.55     19.63 o 
   3  13   4      109.58      108.87     23.25 o 
   4  13   4       25.97       32.88     18.11 o 
   5  13   4       49.39       36.13     26.97 o 
   6  13   4       18.39       10.79      9.98 o 
  -7  14   4      418.79      410.47     50.75 o 
  -6  14   4      190.61      223.15     29.67 o 
  -5  14   4       14.88       11.60     13.27 o 
  -4  14   4       43.85       24.34     19.53 o 
  -3  14   4      307.33      304.10     53.51 o 
  -2  14   4      834.72      903.99     75.23 o 
  -1  14   4        2.17        2.89      7.87 o 
   0  14   4      851.50      909.47     66.04 o 
   1  14   4       17.80       20.14     12.02 o 
   2  14   4        7.64        3.51      6.37 o 
   3  14   4      181.21      186.34     27.02 o 
   4  14   4      784.83      712.34     83.48 o 
   5  14   4        2.42        6.33     10.50 o 
   6  14   4        1.68        1.96      8.34 o 
  -6  15   4      449.95      472.69     63.45 o 
  -5  15   4      591.46      573.84     65.70 o 
  -4  15   4      855.57      936.02     90.52 o 
  -3  15   4        1.96        4.92      9.60 o 
  -2  15   4      186.25      198.93     41.28 o 
  -1  15   4     1126.47     1245.33    147.10 o 
   0  15   4        2.14        6.76      8.03 o 
   1  15   4       10.81       13.86     14.45 o 
   2  15   4      410.61      382.58     37.34 o 
   3  15   4      468.91      432.05     55.50 o 
   4  15   4        0.58        3.86      6.88 o 
   5  15   4      293.03      259.85     32.59 o 
  -6  16   4        2.00        2.66      9.21 o 
  -5  16   4       37.44       22.71     15.98 o 
  -4  16   4       22.05       12.64     12.72 o 
  -3  16   4        0.43        2.57      9.94 o 
  -2  16   4        3.55        1.05     12.48 o 
  -1  16   4      154.16      151.69     37.92 o 
   0  16   4      120.08      119.37     32.53 o 
   1  16   4      114.20      133.15     31.87 o 
   2  16   4      248.67      239.02     39.07 o 
   3  16   4       12.77       13.25     14.82 o 
   4  16   4      163.89      148.95     25.10 o 
  -5  17   4      521.09      496.31     52.78 o 
  -4  17   4        2.31        4.23     11.65 o 
  -3  17   4        5.42        3.58     13.02 o 
  -2  17   4       33.24       21.45     21.41 o 
  -1  17   4     1210.61     1366.31    116.11 o 
   0  17   4      134.96       98.73     34.29 o 
   1  17   4       18.59        8.50     10.47 o 
   2  17   4       13.79       15.34     13.38 o 
   3  17   4      295.71      305.88     42.18 o 
  -3  18   4      285.81      258.50     35.05 o 
  -2  18   4       96.53      118.89     27.38 o 
  -1  18   4      560.85      592.10     81.39 o 
   0  18   4       57.79       73.52     69.81 o 
   1  18   4       44.91       39.82     43.85 o 
   2  18   4      203.99      181.11     29.13 o 
 -10   1   5      292.85      289.05     38.95 o 
  -9   1   5      267.66      273.29     39.00 o 
  -8   1   5       81.68       62.12     30.61 o 
  -7   1   5     2334.09     2906.81    205.36 o 
  -6   1   5       63.44       59.75     11.22 o 
  -5   1   5     1225.24     1220.28     73.26 o 
  -4   1   5      311.44      321.19     35.82 o 
  -3   1   5      339.06      265.32     24.22 o 
  -2   1   5       83.72       88.08     11.02 o 
  -1   1   5        0.04        1.05      9.83 o 
   0   1   5      838.06      934.58     50.44 o 
   1   1   5     2085.59     2707.91    111.63 o 
   2   1   5       10.77       11.49     11.72 o 
   3   1   5       51.43       47.89     37.15 o 
   4   1   5      277.82      305.75     47.87 o 
   5   1   5       90.79       68.82     61.31 o 
   6   1   5        0.01        1.44     21.15 o 
   7   1   5      321.59      311.28     74.33 o 
   8   1   5       75.92       63.88     76.61 o 
 -10   2   5     1030.43     1038.22    134.47 o 
  -9   2   5      113.95      110.40     35.62 o 
  -8   2   5        3.85        3.88      7.31 o 
  -7   2   5      214.63      202.92     27.71 o 
  -6   2   5        1.31        1.10      5.14 o 
  -5   2   5      132.68      106.47     20.56 o 
  -4   2   5      480.75      488.00     36.93 o 
  -3   2   5       30.74       33.84     14.22 o 
  -2   2   5     2341.42     2639.72    224.84 o 
  -1   2   5      789.33      893.93     60.79 o 
   0   2   5     1659.96     1878.41     93.08 o 
   1   2   5      529.34      574.05     39.78 o 
   2   2   5      294.86      257.18     33.40 o 
   3   2   5        2.78        4.65      7.14 o 
   4   2   5      615.55      590.24     61.11 o 
   5   2   5     1707.02     1801.00    117.50 o 
   6   2   5      412.84      320.22     65.61 o 
   7   2   5      182.56      146.17     50.20 o 
   8   2   5     1446.49     1398.73    200.36 o 
 -10   3   5       31.81       24.27     18.90 o 
  -9   3   5      888.45      967.87    120.49 o 
  -8   3   5      217.82      192.82     28.99 o 
  -7   3   5        1.62        1.65      4.57 o 
  -6   3   5      296.52      287.18     26.60 o 
  -5   3   5     2266.86     2558.73    140.11 o 
  -4   3   5       32.55       35.78     13.53 o 
  -3   3   5     3207.27     3793.21    349.59 o 
  -2   3   5     2666.32     2720.63    327.82 o 
  -1   3   5      310.60      333.41     28.21 o 
   0   3   5       60.49       49.09     39.18 o 
   1   3   5     2305.77     2218.54    280.17 o 
   2   3   5      374.42      352.32     41.09 o 
   3   3   5       14.18       21.09     19.82 o 
   4   3   5     3103.65     3788.19    383.85 o 
   5   3   5      213.24      150.77     29.74 o 
   6   3   5      123.34      105.24     37.03 o 
   7   3   5      686.35      621.55     84.67 o 
   8   3   5      865.93      736.27    116.14 o 
 -10   4   5      507.71      441.92     63.73 o 
  -9   4   5      330.05      258.50     45.01 o 
  -8   4   5      693.68      676.07     72.82 o 
  -7   4   5     1019.75     1036.54     67.08 o 
  -6   4   5     1530.04     1698.70    119.90 o 
  -5   4   5        9.17        5.70      9.27 o 
  -4   4   5       74.52       72.28     11.89 o 
  -3   4   5      689.64      675.24     38.65 o 
  -2   4   5       10.56       15.03     10.93 o 
  -1   4   5      694.54      756.48     35.89 o 
   0   4   5     1055.63     1101.37     59.35 o 
   1   4   5      720.57      722.77     61.85 o 
   2   4   5       94.78       89.98     21.77 o 
   3   4   5      681.56      683.03     59.37 o 
   4   4   5       24.39       30.14     23.81 o 
   5   4   5       28.44       14.70     15.19 o 
   6   4   5       75.57       62.86     45.27 o 
   7   4   5        3.95        4.83     13.89 o 
   8   4   5      113.89       93.56     87.93 o 
 -10   5   5        7.52        2.68      9.92 o 
  -9   5   5        4.15        5.82     10.84 o 
  -8   5   5     1060.96     1037.57     97.04 o 
  -7   5   5      415.74      409.19     27.68 o 
  -6   5   5      460.83      443.84     26.36 o 
  -5   5   5       26.95       34.43     10.34 o 
  -4   5   5       15.82       19.56     12.80 o 
  -3   5   5      230.83      223.72     18.08 o 
  -2   5   5       19.23       14.76      7.93 o 
  -1   5   5      195.80      213.21     20.60 o 
   0   5   5       75.06       66.80     17.37 o 
   1   5   5      131.82      134.76     18.77 o 
   2   5   5      219.13      234.77     31.20 o 
   3   5   5      145.41      153.23     22.70 o 
   4   5   5        6.39        3.27     15.32 o 
   5   5   5       31.09       30.19     24.56 o 
   6   5   5      249.05      264.23     40.41 o 
   7   5   5      210.40      172.82     37.92 o 
   8   5   5       76.01       72.76     48.63 o 
  -9   6   5      321.06      277.61     50.70 o 
  -8   6   5      765.74      714.08     78.67 o 
  -7   6   5      342.96      383.56     35.89 o 
  -6   6   5      444.03      460.89     37.78 o 
  -5   6   5       14.28        8.80      6.53 o 
  -4   6   5      104.55       99.16     10.92 o 
  -3   6   5      696.84      740.95     45.23 o 
  -2   6   5      369.24      355.05     28.54 o 
  -1   6   5      261.21      267.89     24.22 o 
   0   6   5        7.68        5.51      6.66 o 
   1   6   5        7.73        6.53     12.51 o 
   2   6   5     1107.48     1260.56     97.49 o 
   3   6   5      458.72      430.60     50.51 o 
   4   6   5       14.20        6.96     11.45 o 
   5   6   5     1383.53     1527.22    131.07 o 
   6   6   5      144.73      104.26     33.16 o 
   7   6   5      333.36      276.45     57.71 o 
   8   6   5      103.38       84.59     34.99 o 
  -9   7   5      722.77      733.42    129.49 o 
  -8   7   5      221.43      209.46     49.21 o 
  -7   7   5      510.29      505.18     54.57 o 
  -6   7   5      562.41      649.83     46.30 o 
  -5   7   5      832.84      937.15     64.23 o 
  -4   7   5      219.79      181.04     16.81 o 
  -3   7   5     4307.25     4357.16    410.24 o 
  -2   7   5     3418.58     4140.86    276.77 o 
  -1   7   5      169.34      181.69     13.40 o 
   0   7   5     1372.52     1547.82     88.22 o 
   1   7   5     3936.93     4237.88    284.07 o 
   2   7   5       45.36       28.74     30.18 o 
   3   7   5     1228.84     1275.71    105.78 o 
   4   7   5     3339.16     4391.67    190.83 o 
   5   7   5      151.98      173.95     39.73 o 
   6   7   5       39.84       33.62     25.33 o 
   7   7   5     1374.86     1518.18    101.16 o 
   8   7   5      513.22      460.84     62.14 o 
  -9   8   5      173.91      143.35     54.57 o 
  -8   8   5      231.08      165.18     55.96 o 
  -7   8   5        3.04        3.08      4.69 o 
  -6   8   5      977.99     1081.30     70.69 o 
  -5   8   5      386.28      410.48     39.55 o 
  -4   8   5      185.29      194.60     27.64 o 
  -3   8   5       49.44       48.35      5.99 o 
  -2   8   5       75.96       67.81     17.29 o 
  -1   8   5      677.38      693.42     38.26 o 
   0   8   5      225.90      212.12     16.16 o 
   1   8   5       41.57       45.84     34.04 o 
   2   8   5      157.70      169.01     39.32 o 
   3   8   5        3.47        2.54     16.65 o 
   4   8   5       61.89       55.26     41.71 o 
   5   8   5      610.86      637.77     87.17 o 
   6   8   5       36.65       24.05     21.61 o 
   7   8   5      439.44      372.81     51.45 o 
  -9   9   5      372.56      293.27     51.38 o 
  -8   9   5       35.09       27.21     42.35 o 
  -7   9   5      520.52      565.58     51.12 o 
  -6   9   5      396.93      423.35     39.88 o 
  -5   9   5       66.16       77.34     20.25 o 
  -4   9   5      270.49      241.48     50.68 o 
  -3   9   5        1.29        0.84     14.14 o 
  -2   9   5       17.48       11.54      6.35 o 
  -1   9   5      576.07      543.53     35.06 o 
   0   9   5       66.01       43.79     14.99 o 
   1   9   5      965.40     1095.85     78.15 o 
   2   9   5      488.91      470.69     41.38 o 
   3   9   5        3.75        6.90     15.16 o 
   4   9   5      111.87      116.39     29.36 o 
   5   9   5        6.46        5.17     11.78 o 
   6   9   5       24.93       33.37     29.02 o 
   7   9   5       58.43       54.72     42.63 o 
  -8  10   5       64.01       37.95     43.03 o 
  -7  10   5      458.73      493.65     76.63 o 
  -6  10   5      178.77      171.92     28.17 o 
  -5  10   5      574.26      607.33     46.96 o 
  -4  10   5        4.21        5.06      6.31 o 
  -3  10   5        0.09       -2.00     11.30 o 
  -2  10   5      245.57      204.96     48.13 o 
  -1  10   5       20.28       14.02      8.44 o 
   0  10   5      763.82      734.58     43.44 o 
   1  10   5       20.79       37.70     17.82 o 
   2  10   5     1015.59     1013.29     76.60 o 
   3  10   5      508.32      490.44     45.61 o 
   4  10   5       89.15      115.80     25.23 o 
   5  10   5       68.18       58.13     51.60 o 
   6  10   5       27.01       23.33     22.62 o 
   7  10   5       55.84       42.21     31.62 o 
  -8  11   5     1363.20     1464.05    156.92 o 
  -7  11   5       21.77       15.77     16.14 o 
  -6  11   5      959.19     1003.37     83.67 o 
  -5  11   5     2114.74     2528.08    248.71 o 
  -4  11   5     1462.87     1767.80    120.02 o 
  -3  11   5     1687.13     1933.40    167.05 o 
  -2  11   5      721.81      698.86     82.86 o 
  -1  11   5      312.57      281.46     36.71 o 
   0  11   5      243.08      200.73     27.70 o 
   1  11   5     2008.96     2475.85    212.22 o 
   2  11   5      808.43      846.04     66.60 o 
   3  11   5        7.63       11.74     10.22 o 
   4  11   5     1509.98     1550.59    121.26 o 
   5  11   5       91.97       91.78     25.46 o 
   6  11   5       15.01       14.30     14.61 o 
  -7  12   5      497.82      507.76     62.34 o 
  -6  12   5      203.43      190.70     29.79 o 
  -5  12   5       99.79       86.96     24.01 o 
  -4  12   5       98.75       96.31     18.87 o 
  -3  12   5      369.02      357.54     54.80 o 
  -2  12   5      856.68      880.37     79.33 o 
  -1  12   5       10.65       12.05     22.57 o 
   0  12   5      117.75       91.26     15.79 o 
   1  12   5      231.91      241.47     35.94 o 
   2  12   5       23.76        8.69     10.22 o 
   3  12   5       14.02       14.49     16.35 o 
   4  12   5       95.27       77.84     23.11 o 
   5  12   5      619.56      611.39     67.11 o 
   6  12   5       56.26       31.88     25.66 o 
  -7  13   5      296.87      258.08     44.63 o 
  -6  13   5      117.03      112.55     18.73 o 
  -5  13   5      257.92      241.24     37.27 o 
  -4  13   5      123.90      126.39     30.48 o 
  -3  13   5       60.48       41.70     33.73 o 
  -2  13   5      692.97      726.05     60.18 o 
  -1  13   5      877.97      958.51     74.31 o 
   0  13   5       29.34       29.88     30.86 o 
   1  13   5      161.00      150.61     25.50 o 
   2  13   5      167.45      141.11     23.52 o 
   3  13   5       15.40       11.21      9.26 o 
   4  13   5      529.27      526.46     72.12 o 
   5  13   5       16.74       15.59     16.79 o 
  -6  14   5        0.41        3.21      8.04 o 
  -5  14   5      270.06      274.63     39.39 o 
  -4  14   5       31.38       30.00     29.29 o 
  -3  14   5        1.32        6.87     12.43 o 
  -2  14   5      496.08      477.84     52.40 o 
  -1  14   5        0.01        4.48     11.10 o 
   0  14   5        2.78        7.76     13.94 o 
   1  14   5      139.21      124.33     35.28 o 
   2  14   5      584.88      567.03     47.47 o 
   3  14   5      260.65      272.01     35.54 o 
   4  14   5       41.35       48.39     27.72 o 
   5  14   5        6.41        6.07      9.97 o 
  -6  15   5       83.79       73.13     36.20 o 
  -5  15   5     1102.67     1130.27    144.10 o 
  -4  15   5      839.35      966.68    110.34 o 
  -3  15   5      341.13      372.76     62.88 o 
  -2  15   5      177.43      163.53     32.70 o 
  -1  15   5        4.72       12.22     19.21 o 
   0  15   5      143.33      137.14     34.70 o 
   1  15   5      156.10      134.76     38.42 o 
   2  15   5      853.24      878.50    113.89 o 
   3  15   5      263.59      260.39     36.77 o 
   4  15   5        2.90        2.72      9.21 o 
  -5  16   5       41.83       25.42     33.10 o 
  -4  16   5      188.58      142.47     33.54 o 
  -3  16   5      180.78      157.08     30.74 o 
  -2  16   5       24.10       10.42     18.64 o 
  -1  16   5       42.93       49.36     35.35 o 
   0  16   5        4.71        8.62     11.58 o 
   1  16   5       29.75       43.99     36.72 o 
   2  16   5      198.65      188.51     36.47 o 
   3  16   5       47.58       48.15     43.59 o 
  -3  17   5       66.67       57.35     54.80 o 
  -2  17   5      376.37      356.71     45.64 o 
  -1  17   5       76.81       58.87     46.51 o 
   0  17   5        0.04        0.70      9.47 o 
   1  17   5      325.46      327.73     49.37 o 
   2  17   5       11.92       15.10     17.43 o 
  -9   0   6      136.29      146.76     35.01 o 
  -8   0   6     2801.10     3764.63    562.99 o 
  -7   0   6     1482.45     1360.07    119.70 o 
  -6   0   6        0.06        4.36      8.91 o 
  -5   0   6     7010.23     7766.17    271.11 o 
  -4   0   6      400.40      332.10    100.35 o 
  -3   0   6       23.89       18.15     21.75 o 
  -2   0   6     2739.91     3467.00    174.89 o 
  -1   0   6     3892.45     5031.15    221.47 o 
   0   0   6        0.42       10.83     25.74 o 
   1   0   6      358.03      333.36     66.18 o 
   2   0   6     1624.44     1792.33    271.88 o 
   3   0   6      108.29      108.05     53.58 o 
   4   0   6        0.09        6.04     18.83 o 
   5   0   6       30.84       71.21    110.55 o 
   6   0   6      534.88      397.20     97.80 o 
   7   0   6       18.88       13.98     37.42 o 
  -9   1   6      137.89      137.85     29.97 o 
  -8   1   6       28.27       19.04     13.55 o 
  -7   1   6       66.87       40.51     24.31 o 
  -6   1   6     1132.39     1145.17     97.73 o 
  -5   1   6       31.32       17.87     21.08 o 
  -4   1   6        6.21        5.94      8.54 o 
  -3   1   6        2.39        4.77      9.59 o 
  -2   1   6      149.41      127.03     23.97 o 
  -1   1   6       72.01       62.50     62.43 o 
   0   1   6      476.99      472.05     44.27 o 
   1   1   6      950.79      999.07     76.07 o 
   2   1   6      728.64      665.04     78.34 o 
   3   1   6      344.54      283.76     42.16 o 
   4   1   6      397.13      289.68     65.16 o 
   5   1   6       13.52        8.28     19.55 o 
   6   1   6      424.43      403.22     76.25 o 
   7   1   6       48.88       25.47     43.56 o 
  -9   2   6       91.06       72.32     48.12 o 
  -8   2   6        1.01        0.38      5.58 o 
  -7   2   6       60.08       47.61     28.86 o 
  -6   2   6      170.44      151.16     42.44 o 
  -5   2   6      752.85      759.42     65.56 o 
  -4   2   6       39.28       37.98     11.40 o 
  -3   2   6        1.26        2.41      4.36 o 
  -2   2   6       61.75       48.01     21.33 o 
  -1   2   6      128.29      145.65     24.92 o 
   0   2   6      709.74      745.37     60.92 o 
   1   2   6     1965.95     2390.88    158.04 o 
   2   2   6        1.95        3.09     10.13 o 
   3   2   6      112.74       99.29     23.89 o 
   4   2   6      228.58      196.45     34.75 o 
   5   2   6      628.39      532.55     69.23 o 
   6   2   6      139.01      122.78     55.41 o 
   7   2   6      213.04      173.44     44.28 o 
  -9   3   6       36.59       33.33     28.13 o 
  -8   3   6      289.91      240.39     41.38 o 
  -7   3   6      323.20      279.22     35.63 o 
  -6   3   6      205.58      174.05     28.63 o 
  -5   3   6      255.51      274.30     40.44 o 
  -4   3   6      739.08      716.10     51.42 o 
  -3   3   6      474.55      421.39     29.84 o 
  -2   3   6       35.84       14.35     17.09 o 
  -1   3   6      252.39      234.13     27.87 o 
   0   3   6     1147.72     1178.42     87.01 o 
   1   3   6        4.02        4.22      9.89 o 
   2   3   6      406.90      383.34     47.08 o 
   3   3   6     1171.26     1221.82     86.22 o 
   4   3   6      493.07      451.41     48.74 o 
   5   3   6       74.11       47.44     34.53 o 
   6   3   6      662.80      551.13     90.17 o 
   7   3   6      386.64      350.52     72.22 o 
  -9   4   6      348.90      394.36     71.19 o 
  -8   4   6      868.61      915.47    134.97 o 
  -7   4   6       37.38       32.55     22.28 o 
  -6   4   6      298.78      280.16     41.57 o 
  -5   4   6     3903.91     4189.66    263.47 o 
  -4   4   6      333.92      293.29     42.04 o 
  -3   4   6      302.87      274.38     23.44 o 
  -2   4   6      930.08      966.56     60.70 o 
  -1   4   6     2032.07     2298.08    151.67 o 
   0   4   6      363.96      347.46     42.85 o 
   1   4   6     2854.08     3474.02    295.15 o 
   2   4   6     1643.04     1876.53    152.37 o 
   3   4   6      108.00       99.00     25.29 o 
   4   4   6      566.71      580.61     65.83 o 
   5   4   6       29.48       41.82     45.45 o 
   6   4   6      144.15      144.36     33.33 o 
   7   4   6       27.59       27.42     48.37 o 
  -9   5   6      762.72      768.99    150.59 o 
  -8   5   6      446.28      407.93     98.67 o 
  -7   5   6        1.19        1.21      9.98 o 
  -6   5   6      187.34      219.67     30.57 o 
  -5   5   6      219.78      235.38     39.76 o 
  -4   5   6     1072.07     1100.77     93.88 o 
  -3   5   6      182.13      190.17     16.55 o 
  -2   5   6      388.15      363.51     30.10 o 
  -1   5   6       44.92       47.34     20.36 o 
   0   5   6      584.80      578.92     50.00 o 
   1   5   6      510.37      479.72     52.74 o 
   2   5   6       14.35       13.24     20.22 o 
   3   5   6     1003.53     1044.39     95.88 o 
   4   5   6       38.04       49.42     29.67 o 
   5   5   6       36.33       25.16     22.72 o 
   6   5   6      465.33      447.24     74.43 o 
   7   5   6      351.49      273.63     50.72 o 
  -9   6   6        2.78        2.92     18.06 o 
  -8   6   6      115.28      110.96     27.29 o 
  -7   6   6      116.93      112.36     25.72 o 
  -6   6   6        1.79        3.55      6.17 o 
  -5   6   6      710.74      835.14     73.11 o 
  -4   6   6        3.68        3.22      6.94 o 
  -3   6   6       85.20       62.66     17.58 o 
  -2   6   6      393.83      412.14     32.07 o 
  -1   6   6       86.36       66.12     19.48 o 
   0   6   6       51.85       45.18     37.46 o 
   1   6   6     1698.02     1917.72    156.83 o 
   2   6   6     2323.29     2863.03    177.08 o 
   3   6   6      780.34      745.02     73.18 o 
   4   6   6      274.38      252.43     47.09 o 
   5   6   6      830.82      878.78     87.87 o 
   6   6   6      604.89      471.55     76.44 o 
   7   6   6       29.63       26.28     29.98 o 
  -9   7   6        0.41        1.39     14.50 o 
  -8   7   6      368.83      326.16     78.01 o 
  -7   7   6       34.15       36.19     14.51 o 
  -6   7   6        0.11        1.22      7.93 o 
  -5   7   6       92.15       71.42     22.64 o 
  -4   7   6      411.46      403.14     35.49 o 
  -3   7   6        0.06        0.78      4.99 o 
  -2   7   6        4.50        6.37     10.72 o 
  -1   7   6       90.22       87.53     21.77 o 
   0   7   6      204.18      181.78     27.32 o 
   1   7   6        1.63        4.43     11.52 o 
   2   7   6      694.05      702.56     70.21 o 
   3   7   6       59.38       48.43     45.61 o 
   4   7   6       24.55       21.51     14.49 o 
   5   7   6        8.26        7.60     18.06 o 
   6   7   6       72.70       62.86     27.51 o 
   7   7   6       35.94       25.06     34.48 o 
  -8   8   6       73.89       86.86     86.98 o 
  -7   8   6       22.60       19.74     16.62 o 
  -6   8   6      351.00      354.55     50.55 o 
  -5   8   6     1192.13     1266.17    132.36 o 
  -4   8   6      978.51     1084.77    118.08 o 
  -3   8   6      518.55      481.05     48.95 o 
  -2   8   6      299.75      291.59     36.58 o 
  -1   8   6      545.91      534.42     34.36 o 
   0   8   6      610.16      588.33     50.93 o 
   1   8   6     4646.91     5843.42    425.62 o 
   2   8   6      955.73     1021.82     95.29 o 
   3   8   6       71.31       71.16     41.97 o 
   4   8   6        4.45        5.29     12.82 o 
   5   8   6      788.71      744.28    118.36 o 
   6   8   6      538.85      559.64     83.49 o 
  -8   9   6        5.62        3.90     15.95 o 
  -7   9   6      176.59      175.63     21.21 o 
  -6   9   6      187.33      173.10     34.51 o 
  -5   9   6       27.71       35.82     34.19 o 
  -4   9   6      336.60      329.21     65.38 o 
  -3   9   6      339.02      291.42     54.90 o 
  -2   9   6      636.21      556.48     57.77 o 
  -1   9   6      273.47      271.42     40.38 o 
   0   9   6        4.34        3.69      8.30 o 
   1   9   6      316.58      307.69     48.10 o 
   2   9   6       10.67       19.16     20.93 o 
   3   9   6      834.21      844.73    103.87 o 
   4   9   6        2.55        5.41     11.08 o 
   5   9   6       72.32       65.47     37.60 o 
   6   9   6       94.22      112.71     38.12 o 
  -8  10   6      577.46      590.74     99.17 o 
  -7  10   6       25.52       19.97     16.39 o 
  -6  10   6        7.62        1.77     10.16 o 
  -5  10   6      903.56     1019.43    105.67 o 
  -4  10   6        4.04        2.78      8.14 o 
  -3  10   6      114.84       95.80     67.28 o 
  -2  10   6      502.15      516.50     69.92 o 
  -1  10   6      148.60      152.71     29.13 o 
   0  10   6       89.20       82.72     17.15 o 
   1  10   6      494.22      470.76     39.40 o 
   2  10   6     1361.33     1443.63    145.95 o 
   3  10   6       17.36       19.36     20.83 o 
   4  10   6      140.23      120.80     30.57 o 
   5  10   6     1038.80     1096.55    129.37 o 
   6  10   6        0.86        5.64     10.16 o 
  -7  11   6      559.10      588.48     82.90 o 
  -6  11   6       27.20       25.25     23.14 o 
  -5  11   6      176.61      179.04     41.46 o 
  -4  11   6      519.02      622.15    104.24 o 
  -3  11   6      154.79      134.86     62.96 o 
  -2  11   6      110.33       78.62     30.31 o 
  -1  11   6      561.36      524.66     60.73 o 
   0  11   6       84.37       78.18     23.73 o 
   1  11   6       42.10       48.91     16.05 o 
   2  11   6     2069.47     2365.82    102.38 o 
   3  11   6      928.85      927.83     80.66 o 
   4  11   6        7.33        7.40     10.43 o 
   5  11   6       43.32       34.54     35.76 o 
  -7  12   6      413.91      436.35     63.32 o 
  -6  12   6      197.15      203.09     42.02 o 
  -5  12   6       30.92       19.53     19.66 o 
  -4  12   6      196.63      203.26     40.74 o 
  -3  12   6      468.91      471.97     66.06 o 
  -2  12   6      212.03      201.30     41.72 o 
  -1  12   6        0.08        4.96     16.60 o 
   0  12   6     1060.54     1139.28    187.10 o 
   1  12   6      119.12      111.11     26.46 o 
   2  12   6      771.57      744.89     67.82 o 
   3  12   6      140.56      168.54     31.51 o 
   4  12   6       45.53       38.67     27.98 o 
   5  12   6        2.21        3.82      8.49 o 
  -6  13   6      132.45      131.99     23.92 o 
  -5  13   6       16.59        8.54     13.58 o 
  -4  13   6        5.16        4.71      7.60 o 
  -3  13   6      201.43      215.53     45.79 o 
  -2  13   6        0.00        4.53     10.46 o 
  -1  13   6       37.15       25.60     45.51 o 
   0  13   6       46.13       20.43     53.38 o 
   1  13   6      281.55      270.03     59.41 o 
   2  13   6      505.28      515.26    100.28 o 
   3  13   6      513.59      506.92     72.83 o 
   4  13   6       22.79       22.24     22.38 o 
  -5  14   6      703.15      793.54     84.65 o 
  -4  14   6      443.04      463.41     65.88 o 
  -3  14   6      347.76      291.38     54.46 o 
  -2  14   6      179.58      199.51     47.68 o 
  -1  14   6      153.33      150.62     37.63 o 
   0  14   6       13.08        9.92     16.93 o 
   1  14   6      149.67      148.59     30.53 o 
   2  14   6       33.22       44.13     53.30 o 
   3  14   6       27.35       21.23     29.45 o 
  -4  15   6        1.30        3.41     11.31 o 
  -3  15   6       73.94       57.57     47.68 o 
  -2  15   6        2.69        1.23      8.95 o 
  -1  15   6        0.17        0.46     13.40 o 
   0  15   6        7.31        7.70     14.80 o 
   1  15   6      119.39      154.81     37.80 o 
   2  15   6      135.78      107.85     32.18 o 
  -2  16   6      345.41      314.16     42.89 o 
  -1  16   6      275.91      240.52     34.36 o 
   0  16   6      200.68      219.16     44.67 o 
  -9   1   7      244.75      274.34     49.28 o 
  -8   1   7       68.02       68.57     24.67 o 
  -7   1   7      680.17      776.03    108.26 o 
  -6   1   7      223.38      170.52     36.65 o 
  -5   1   7      462.55      415.31     48.73 o 
  -4   1   7      947.01      896.20    100.90 o 
  -3   1   7      134.75      103.18     38.41 o 
  -2   1   7       29.96       15.60     23.13 o 
  -1   1   7      735.35      725.72     73.52 o 
   0   1   7     1747.05     1795.12    147.34 o 
   1   1   7     1179.27     1148.97    136.93 o 
   2   1   7      696.15      653.31     84.92 o 
   3   1   7       57.91       57.18     42.37 o 
   4   1   7      189.79      160.54     60.39 o 
   5   1   7      534.62      436.27     94.88 o 
   6   1   7     1317.23     1373.69    223.16 o 
  -8   2   7      232.83      246.95     37.34 o 
  -7   2   7       54.73       41.77     43.55 o 
  -6   2   7      671.65      586.92    106.70 o 
  -5   2   7        1.11       14.71     16.60 o 
  -4   2   7      350.40      241.81     48.35 o 
  -3   2   7      356.05      317.15     50.44 o 
  -2   2   7      113.01       91.90     37.07 o 
  -1   2   7      343.11      325.93     48.86 o 
   0   2   7     4696.90     6056.75    538.74 o 
   1   2   7      461.17      512.35     66.14 o 
   2   2   7        8.97       13.09     24.83 o 
   3   2   7     1638.39     1738.04    178.24 o 
   4   2   7      293.58      257.50     76.72 o 
   5   2   7      122.77       90.62     79.23 o 
   6   2   7      474.70      431.63     86.20 o 
  -8   3   7      986.68      964.41    122.79 o 
  -7   3   7     1052.05     1119.23    195.52 o 
  -6   3   7        2.05        0.48      8.94 o 
  -5   3   7      384.45      435.66    116.68 o 
  -4   3   7      547.39      566.29     69.41 o 
  -3   3   7       33.00       30.23     25.89 o 
  -2   3   7        4.46        4.24     12.56 o 
  -1   3   7     3455.65     4389.60    233.64 o 
   0   3   7      385.73      342.40     39.07 o 
   1   3   7       74.53       76.06     33.11 o 
   2   3   7     1355.57     1466.17    128.66 o 
   3   3   7      174.89      171.90     38.13 o 
   4   3   7       36.74       23.57     33.02 o 
   5   3   7      229.86      223.37     61.47 o 
   6   3   7     1101.13      991.72    169.08 o 
  -8   4   7       38.26       27.69     34.89 o 
  -7   4   7      140.33       92.46     53.94 o 
  -6   4   7        8.13        1.44      6.84 o 
  -5   4   7     1661.48     1834.14    208.88 o 
  -4   4   7      189.49      168.46     28.95 o 
  -3   4   7        0.75        4.59     10.52 o 
  -2   4   7      543.67      530.78     57.72 o 
  -1   4   7     1395.89     1432.89     91.81 o 
   0   4   7      792.22      734.95     80.14 o 
   1   4   7       22.64       14.79     18.28 o 
   2   4   7      121.92      125.50     32.83 o 
   3   4   7        4.23        5.78     11.57 o 
   4   4   7       91.55       51.39     43.53 o 
   5   4   7      371.16      371.80     63.85 o 
   6   4   7      135.94       99.19     69.90 o 
  -8   5   7       60.58       67.94     78.13 o 
  -7   5   7       32.00       34.88     56.10 o 
  -6   5   7       73.53       75.84     41.46 o 
  -5   5   7       45.27       65.57     25.75 o 
  -4   5   7       80.81       77.53     18.52 o 
  -3   5   7       91.59       77.02     22.23 o 
  -2   5   7       90.31       91.66     24.49 o 
  -1   5   7      350.20      316.17     51.82 o 
   0   5   7     1045.07      979.36     96.99 o 
   1   5   7     2619.64     3143.90    216.38 o 
   2   5   7       46.70       48.98     43.27 o 
   3   5   7      760.47      749.58     95.91 o 
   4   5   7      662.56      627.62     70.28 o 
   5   5   7      700.55      617.37     85.31 o 
   6   5   7       53.45       48.82     49.49 o 
  -8   6   7       30.71       35.61     33.53 o 
  -7   6   7        6.75        3.33     25.95 o 
  -6   6   7      141.35      123.77     42.26 o 
  -5   6   7       13.77       25.19     16.43 o 
  -4   6   7        9.55        3.36      9.33 o 
  -3   6   7     1723.55     1834.12    129.92 o 
  -2   6   7        6.76       12.10     16.42 o 
  -1   6   7      129.44      140.03     40.09 o 
   0   6   7      156.00      179.75     39.72 o 
   1   6   7     1373.02     1440.86    117.29 o 
   2   6   7        4.86        7.14     15.10 o 
   3   6   7     1209.94     1313.11    123.28 o 
   4   6   7       85.73       63.36     43.17 o 
   5   6   7      225.82      174.41     39.26 o 
   6   6   7      395.42      388.23     63.59 o 
  -8   7   7      440.32      409.45     82.52 o 
  -7   7   7     1144.38     1095.61    246.80 o 
  -6   7   7       73.73       73.23     26.11 o 
  -5   7   7      521.42      606.87     88.84 o 
  -4   7   7      201.75      257.72     46.59 o 
  -3   7   7       50.57       66.01     16.90 o 
  -2   7   7      832.12      835.04     70.69 o 
  -1   7   7     2851.59     3454.00    227.94 o 
   0   7   7      100.46      106.23     27.43 o 
   1   7   7       19.19       20.92     13.75 o 
   2   7   7      517.83      476.75     67.84 o 
   3   7   7      708.07      728.46     80.44 o 
   4   7   7       20.42       15.41     15.59 o 
   5   7   7      252.99      240.23     42.05 o 
  -7   8   7      126.05      122.76     47.75 o 
  -6   8   7       23.32       23.31     24.34 o 
  -5   8   7      195.37      209.98     48.31 o 
  -4   8   7       44.33       16.24     23.45 o 
  -3   8   7      136.74      127.56     25.93 o 
  -2   8   7      455.78      455.48     46.30 o 
  -1   8   7     1934.47     2221.61    152.24 o 
   0   8   7     1472.32     1651.74    122.88 o 
   1   8   7      170.78      178.24     37.90 o 
   2   8   7      119.66      128.01     31.18 o 
   3   8   7      160.63      164.80     40.18 o 
   4   8   7       15.85       10.74     15.26 o 
   5   8   7      157.06      152.80     38.71 o 
  -7   9   7      104.99       94.63     32.70 o 
  -6   9   7      243.23      287.22     62.52 o 
  -5   9   7        1.16        0.21     10.47 o 
  -4   9   7      400.33      395.44     60.71 o 
  -3   9   7       68.74       45.59     57.87 o 
  -2   9   7       16.60        9.27     20.91 o 
  -1   9   7      218.06      173.43     33.81 o 
   0   9   7        3.62        4.87     13.21 o 
   1   9   7       16.20        7.04     13.13 o 
   2   9   7      153.16      116.25     35.36 o 
   3   9   7       73.63       48.65     44.86 o 
   4   9   7      550.04      493.77     74.29 o 
   5   9   7        3.93        2.18     10.84 o 
  -6  10   7       75.58       76.95     32.04 o 
  -5  10   7      154.54      146.60     40.52 o 
  -4  10   7        7.47       14.10     18.41 o 
  -3  10   7       40.75       39.61     51.26 o 
  -2  10   7        1.10        2.59     12.39 o 
  -1  10   7      114.55       84.26     75.57 o 
   0  10   7      456.15      436.90     50.78 o 
   1  10   7      435.30      445.14     51.57 o 
   2  10   7       79.40       80.44     30.85 o 
   3  10   7      101.64       65.21     68.90 o 
   4  10   7       56.89       37.69     30.88 o 
  -6  11   7      294.30      277.26     38.14 o 
  -5  11   7      363.00      365.11     66.82 o 
  -4  11   7      826.86     1024.28    145.03 o 
  -3  11   7      229.91      231.04     50.74 o 
  -2  11   7      226.67      216.56     53.89 o 
  -1  11   7      637.93      626.46    118.73 o 
   0  11   7      129.81      133.07     48.84 o 
   1  11   7      107.55       57.48    130.41 o 
   2  11   7      129.22      141.12     26.39 o 
   3  11   7        1.27        3.72     13.05 o 
   4  11   7       88.08       61.16     29.76 o 
  -5  12   7        0.10        1.57     12.19 o 
  -4  12   7       45.94       31.31     43.07 o 
  -3  12   7        3.35        2.51     18.15 o 
  -2  12   7      837.28      834.57    122.44 o 
  -1  12   7        5.33        6.44     19.41 o 
   0  12   7      146.11      152.22     41.37 o 
   1  12   7      124.83      101.39    102.00 o 
   2  12   7      418.17      391.73    116.98 o 
   3  12   7      284.91      279.02     51.95 o 
  -4  13   7      704.27      764.36     85.43 o 
  -3  13   7       66.50       77.49     34.15 o 
  -2  13   7      112.09       76.69     86.81 o 
  -1  13   7      290.28      295.81     63.15 o 
   0  13   7       44.92       44.11     50.37 o 
   1  13   7      255.88      249.31     57.32 o 
   2  13   7       25.03       24.37     37.99 o 
  -3  14   7       81.48       80.52     61.29 o 
  -2  14   7       44.89       17.17     28.50 o 
  -1  14   7        1.86        3.15     13.88 o 
   0  14   7        0.50        1.30     18.93 o 
  -7   0   8     2040.41     2262.18    187.16 o 
  -6   0   8      833.68     1044.54    262.50 o 
  -5   0   8      114.95      158.92     54.60 o 
  -4   0   8      296.51      293.80     63.29 o 
  -3   0   8     1122.03      995.08    205.91 o 
  -2   0   8       50.78       64.70     86.56 o 
  -1   0   8      668.56      638.53    112.47 o 
   0   0   8       81.10       85.93    129.85 o 
   1   0   8      100.86       84.50    159.36 o 
   2   0   8      328.28      297.03     75.92 o 
   3   0   8     1010.54      996.07    267.39 o 
   4   0   8      764.25      683.13    158.90 o 
   5   0   8        0.20        0.65     31.27 o 
  -7   1   8      553.67      564.24     95.49 o 
  -6   1   8       40.04       17.77     22.15 o 
  -5   1   8       22.58       26.38     42.46 o 
  -4   1   8      246.36      187.75     40.99 o 
  -3   1   8       81.62       47.36     56.40 o 
  -2   1   8      579.69      536.94     67.03 o 
  -1   1   8      550.98      529.87     68.38 o 
   0   1   8       96.05       67.59     70.29 o 
   1   1   8      703.16      617.99    102.77 o 
   2   1   8        1.65        2.56     15.42 o 
   3   1   8       15.26        5.64     26.41 o 
   4   1   8      536.65      545.86    112.87 o 
   5   1   8      293.53      254.10     65.50 o 
  -7   2   8      314.16      261.51     54.29 o 
  -6   2   8      211.22      163.95     32.35 o 
  -5   2   8       25.20       19.03     31.45 o 
  -4   2   8       71.91       43.18     55.77 o 
  -3   2   8        0.02        4.67     14.06 o 
  -2   2   8       56.87       45.66     51.90 o 
  -1   2   8      205.61      160.49     41.96 o 
   0   2   8      272.78      228.44     49.40 o 
   1   2   8      114.46       79.70     64.79 o 
   2   2   8        1.04        2.96     20.72 o 
   3   2   8       16.01       18.93     29.50 o 
   4   2   8       61.58       44.27     61.51 o 
   5   2   8      148.83      122.42    145.11 o 
  -7   3   8      175.76      119.43    118.30 o 
  -6   3   8       55.31       44.60     49.30 o 
  -5   3   8      120.43       82.95     24.01 o 
  -4   3   8       22.63       20.66     28.65 o 
  -3   3   8      143.34      100.74     30.63 o 
  -2   3   8       21.93       12.93     25.49 o 
  -1   3   8        3.44        3.71     17.73 o 
   0   3   8        4.63        1.95     15.08 o 
   1   3   8     1077.68      972.38    121.61 o 
   2   3   8       33.27       30.38     29.13 o 
   3   3   8      524.23      465.37     95.91 o 
   4   3   8      325.29      255.69     60.48 o 
   5   3   8        1.65        4.69     13.92 o 
  -7   4   8      366.66      338.16     82.46 o 
  -6   4   8      493.53      478.64    107.17 o 
  -5   4   8      184.23      200.40     43.18 o 
  -4   4   8      362.97      371.61     53.53 o 
  -3   4   8      596.88      591.88     74.27 o 
  -2   4   8      103.05       93.36     29.55 o 
  -1   4   8        5.10        2.64      8.14 o 
   0   4   8      859.69      841.25    112.34 o 
   1   4   8       96.83       88.91     54.21 o 
   2   4   8       76.84       62.88     56.82 o 
   3   4   8      157.62      165.91     41.90 o 
   4   4   8     1184.68     1002.03    168.31 o 
  -7   5   8     1289.41     1217.87    215.13 o 
  -6   5   8      549.44      465.65    141.64 o 
  -5   5   8       12.16        6.25     17.30 o 
  -4   5   8      199.95      169.42     35.97 o 
  -3   5   8       32.32       44.87     43.82 o 
  -2   5   8      272.00      270.65     37.14 o 
  -1   5   8       29.78       41.18     35.26 o 
   0   5   8      200.90      185.03     38.06 o 
   1   5   8     1127.32     1233.42    117.67 o 
   2   5   8      384.93      406.65     74.99 o 
   3   5   8       13.80       13.36     16.47 o 
   4   5   8      454.65      449.61     68.56 o 
  -6   6   8       36.31       37.93     52.99 o 
  -5   6   8       24.48       23.74     36.01 o 
  -4   6   8       93.42       99.02     47.32 o 
  -3   6   8      145.64      141.30     27.93 o 
  -2   6   8        8.54       12.02     12.48 o 
  -1   6   8        0.29        0.91      9.82 o 
   0   6   8      797.39      854.28     86.57 o 
   1   6   8        0.11        7.69     10.18 o 
   2   6   8        7.83       10.21     14.96 o 
   3   6   8      175.27      179.51     30.23 o 
   4   6   8      208.57      183.68     43.26 o 
  -6   7   8      218.34      223.43     37.12 o 
  -5   7   8        0.03        1.95     12.48 o 
  -4   7   8        3.54       10.23     32.78 o 
  -3   7   8      186.99      196.26     45.95 o 
  -2   7   8      238.69      223.50     42.69 o 
  -1   7   8      178.85      174.99     40.80 o 
   0   7   8      154.41      116.83     32.96 o 
   1   7   8       67.43       56.69     48.79 o 
   2   7   8      196.39      182.86     34.13 o 
   3   7   8        0.10        1.75      9.52 o 
   4   7   8        0.48        3.36     12.90 o 
  -6   8   8        1.63        6.64     10.23 o 
  -5   8   8      276.11      306.78     79.52 o 
  -4   8   8       48.80       65.27     49.89 o 
  -3   8   8      271.41      278.33     59.45 o 
  -2   8   8       67.13       43.36     55.84 o 
  -1   8   8      194.14      166.54     34.16 o 
   0   8   8       46.72       41.55     38.81 o 
   1   8   8      390.76      368.84     54.79 o 
   2   8   8        0.11        2.69     15.62 o 
   3   8   8      327.42      318.85     53.99 o 
  -5   9   8      102.43       91.62     31.03 o 
  -4   9   8      136.79      145.62     50.98 o 
  -3   9   8      183.78      185.69     43.27 o 
  -2   9   8      399.23      417.43     71.74 o 
  -1   9   8        0.12        4.85     16.00 o 
   0   9   8       12.61       21.16     46.17 o 
   1   9   8      526.31      504.30     73.73 o 
   2   9   8       25.41       21.06     34.62 o 
   3   9   8       30.66       26.65     27.05 o 
  -4  10   8       73.80       76.85     31.28 o 
  -3  10   8      952.16     1037.93    165.70 o 
  -2  10   8      223.71      184.70     47.18 o 
  -1  10   8     1201.15     1159.10    187.71 o 
   0  10   8      213.01      277.37     74.19 o 
   1  10   8      292.99      273.71     62.09 o 
   2  10   8        0.65        2.37     11.67 o 
  -3  11   8      316.50      345.80     72.30 o 
  -2  11   8      329.07      298.67     52.97 o 
  -1  11   8      444.02      430.69     71.65 o 
   0  11   8        1.64        4.12      8.51 o 
   1  11   8      149.31      176.55     36.29 o 
  -5   1   9      403.64      334.61     93.03 o 
  -4   1   9      196.10      154.66     49.87 o 
  -3   1   9      303.08      266.09     57.05 o 
  -2   1   9      392.25      386.75     71.81 o 
  -1   1   9       28.09       38.38     37.79 o 
   0   1   9      451.67      416.66     73.65 o 
   1   1   9      623.01      649.00    110.35 o 
   2   1   9      585.90      487.45     92.03 o 
   3   1   9       30.83       30.58     31.58 o 
  -5   2   9      126.80      150.56     48.82 o 
  -4   2   9       11.40        9.94     13.30 o 
  -3   2   9      642.39      512.18     81.84 o 
  -2   2   9       45.77       26.04     25.22 o 
  -1   2   9      158.46       90.86     80.63 o 
   0   2   9      198.71      197.29     62.64 o 
   1   2   9      673.35      661.72    118.86 o 
   2   2   9       94.26       79.42     41.75 o 
  -5   3   9      308.82      349.28     56.55 o 
  -4   3   9        3.62        7.33     15.27 o 
  -3   3   9      152.84      127.99     36.29 o 
  -2   3   9      336.20      320.39     59.54 o 
  -1   3   9        6.39       11.22     18.72 o 
   0   3   9       53.31       61.81     86.65 o 
   1   3   9      757.69      830.52    141.34 o 
   2   3   9        5.89        4.31     17.96 o 
  -5   4   9        3.45        4.90     16.98 o 
  -4   4   9       16.53        9.48     16.32 o 
  -3   4   9       96.44       75.98     54.01 o 
  -2   4   9      158.25      139.70     44.19 o 
  -1   4   9        0.84        3.25     14.29 o 
   0   4   9      174.57      158.39     61.85 o 
   1   4   9       26.13       15.78     23.71 o 
   2   4   9      195.21      172.65     57.59 o 
  -5   5   9      446.71      447.44    118.53 o 
  -4   5   9      225.07      212.38     52.84 o 
  -3   5   9      265.71      201.13     54.67 o 
  -2   5   9       49.65       36.86     39.47 o 
  -1   5   9      640.23      702.44     98.39 o 
   0   5   9       18.81       34.50     30.63 o 
   1   5   9      991.73     1048.84    140.11 o 
   2   5   9      131.64      129.34     48.71 o 
  -4   6   9        0.39        2.89      9.59 o 
  -3   6   9      122.26      116.17     39.33 o 
  -2   6   9      292.60      269.17     59.73 o 
  -1   6   9      176.35      139.03     42.58 o 
   0   6   9       76.19       43.08     51.28 o 
   1   6   9       21.72       32.81     34.30 o 
  -3   7   9       40.65       39.55     56.61 o 
  -2   7   9      833.17      870.08    145.81 o 
  -1   7   9      100.59       99.88     37.42 o 
   0   7   9       23.18       14.53     20.58 o 
  -2   8   9      353.02      321.05     57.78 o 
  -1   8   9        0.40        6.12     15.31 o 
                                                 
